# Supplementary material for: The Role of lncRNAs in the Protective Action of Tamoxifen on the Ovaries of Tumor-Bearing Rats Receiving Cyclophosphamide
Source: Int J Mol Sci. 2024 Nov 22;25(23):12538. doi: 10.3390/ijms252312538 (PMC11640806; doi:10.3390/ijms252312538)
Supplement: Supplementary file 1 [file ijms-25-12538-s001.zip]

Archive with 13 entries (13 files):
- Table S1 Datasets.xls
- Table S10 List of target DEGs predicted to be potentialy cis-regulated by DELs.xlsx
- Table S11 Functional enrichment analysis (GO) of the co-expresed cistarget genes.xlsx
- Table S12.pdf
- Table S13.pdf
- Table S2 transcript comparison.xls
- Table S3 Differentially expressed lncRNA.xlsx
- Table S4 DEGs.xlsx
- Table S5  KEGG enrichment of co-expressed DEGsand DELs.xls
- Table S6 Functional enrichment analysis of the co-expressed trans-regulated target DEGs.xlsx
- Table S7  Pearson correlation for trans-regulated DEGs and DELs.xlsx
- Table S8 List of target DEGs predicted to be trans-regulated by DELs.xlsx
- Table S9  Pearson correlation for cis-regulated DEGs and DELs.xlsx
