# Supplementary material for: The Role of lncRNAs in the Protective Action of Tamoxifen on the Ovaries of Tumor-Bearing Rats Receiving Cyclophosphamide
Source: Int J Mol Sci. 2024 Nov 22;25(23):12538. doi: 10.3390/ijms252312538 (PMC11640806; doi:10.3390/ijms252312538)
Supplement: Supplementary file 1 [file ijms-25-12538-s001.zip › Table S1 Datasets.xls]

## Sheet: Arkusz1
Table S1 Datasets used in the study
Group	Sample ID	reads before QC	reads after QC	mapped reads	uniquely mapped reads	Mapped efficiency	expressed genes
CPA	27P	39938354	37857095	37389517	35720739	95.537	20023
	30L	40475764	38300538	37898100	36302822	95.791	20231
	52P	40504908	38471293	38080513	36204961	95.075	20230
	59L	36828707	35121294	34755479	33033467	95.045	20049
CPA+TAM	73L	39481451	37401110	36970393	35491161	95.999	19843
	74P	40496989	38435881	37990977	36185067	95.246	20221
	76P	40531185	38328852	37882057	36154124	95.439	20040
	77L	38628725	36641150	36235178	34573294	95.414	19805
