# Supplementary material for: The Role of lncRNAs in the Protective Action of Tamoxifen on the Ovaries of Tumor-Bearing Rats Receiving Cyclophosphamide
Source: Int J Mol Sci. 2024 Nov 22;25(23):12538. doi: 10.3390/ijms252312538 (PMC11640806; doi:10.3390/ijms252312538)
Supplement: Supplementary file 1 [file ijms-25-12538-s001.zip › Table S10 List of target DEGs predicted to be potentialy cis-regulated by DELs.xlsx]

## Sheet: Arkusz1
Table S10. List of target DEGs predicted to be potentialy cis-regulated by DELs identified in the ovaries of mammary gland tumor-bearing rats undergoing chemotherapy (CPA) and treated with TAM (CPA+TAM vs. CPA)
No.	lncRNA	Number of target DEGs	Target DEGs	Number of negative correlated DEGs	List of negatively correlated DEGs	Number of positively correlated DEGs	List of positively correlated DEGs
1	ENSRNOG00000062865	1	ENSRNOG00000066660	1	ENSRNOG00000066660	NA	NA
2	ENSRNOG00000064728	2	Kcnmb4, Cabp1	0	NA	2	Kcnmb4, Cabp1
3	ENSRNOG00000065005	1	Psat1	0	NA	1	Psat1
4	ENSRNOG00000065786	1	Sema7a	0	NA	1	Sema7a
5	ENSRNOG00000067743	2	Foxo1, Sema7a	1	Foxo1	1	Sema7a
6	ENSRNOG00000067835	2	Foxo1, Adgrl3	0	NA	2	Foxo1, Adgrl3
7	ENSRNOG00000069051	3	Rora, Tns3, Cabp1	0	NA	3	Rora, Tns3, Cabp1
8	ENSRNOG00000070241	4	ENSRNOG00000066660, Sema7a, Adgrl3, Oas1a	1	Sema7a	3	ENSRNOG00000066660, Adgrl3, Oas1a
9	ENSRNOG00000070797	4	Tead4, Rora, Tns3, Cabp1	0	NA	4	Tead4, Rora, Tns3, Cabp1
10	MSTRG.11066	1	Sema7a	1	Sema7a	NA	NA
11	MSTRG.16732	2	ENSRNOG00000066660, Sema7a	1	ENSRNOG00000066660	1	Sema7a
