# Supplementary material for: The Role of lncRNAs in the Protective Action of Tamoxifen on the Ovaries of Tumor-Bearing Rats Receiving Cyclophosphamide
Source: Int J Mol Sci. 2024 Nov 22;25(23):12538. doi: 10.3390/ijms252312538 (PMC11640806; doi:10.3390/ijms252312538)
Supplement: Supplementary file 1 [file ijms-25-12538-s001.zip › Table S11 Functional enrichment analysis (GO) of the co-expresed cistarget genes.xlsx]

## Sheet: Arkusz1
Table S11. Functional enrichment analysis (GO) of the co-expresed cis-target genes predicted to be regulated by differentially expressed lncRNAs identified in the ovaries of mammary gland tumor-bearing rats undergoing chemotherapy (CPA) and treated with TAM (CPA+TAM vs. CPA)
No.	GO term ID	Term category	Description	P-adjusted	Number of DEGs enriched to particular GO term	List of DEGs enriched to the particular GO term
1	GO:0006006	BP	glucose metabolic process	0.0389865	3	Foxo1, Rora, Oas1a
2	GO:0019318	BP	hexose metabolic process	0.0389865	3	Foxo1, Rora, Oas1a
3	GO:0005996	BP	monosaccharide metabolic process	0.0389865	3	Foxo1, Rora, Oas1a
4	GO:0045599	BP	negative regulation of fat cell differentiation	0.0443477	2	Foxo1, Rora
5	GO:0001223	MF	transcription coactivator binding	0.0389865	2	Foxo1, Rora
