# Supplementary material for: The Role of lncRNAs in the Protective Action of Tamoxifen on the Ovaries of Tumor-Bearing Rats Receiving Cyclophosphamide
Source: Int J Mol Sci. 2024 Nov 22;25(23):12538. doi: 10.3390/ijms252312538 (PMC11640806; doi:10.3390/ijms252312538)
Supplement: Supplementary file 1 [file ijms-25-12538-s001.zip › Table S2 transcript comparison.xls]

## Sheet:  lenght comparison
Table S2. Comparison of lncRNAs and prodein coding transcripts identified in the ovaries of mammary gland tumor-bearing rats undergoing chemotherapy (CPA) and treated with TAM (CPA+TAM vs. CPA)
No.	Transcript class	Number of transcripts	Mean length (nt)	Median length (nt)	Standard deviation	Min length (nt)	Max length (nt)
1	known lncRNA	4122	16300.4	6456	33238.1	406	706218
2	novel lncRNA	166	14186.1	6121	22855.4	777	172073
3	protein coding	45893	54847.6	20591	112382	87	2726413

## Sheet: exon comparison
No.	Transcript class	Number of transcripts	Mean exon number per transcript	Median exon number per transcript	Standard deviation.x	Min exon number	Max exon number	Mean exon length (nt)	Median exon length (nt)	Standard deviation.y	Min length (nt)	Max length (nt)
1	known lncRNA	2488	4.83561	4.83561	5.03273	1	67	641.139	214	1208.28	10	18431
2	novel lncRNA	166	3.0241	3.0241	1.22574	2	10	539.651	206.5	863.993	18	6772
3	protein coding	23096	21.9466	21.9466	36.6715	1	1608	259.908	131	545.417	1	19890
