# Supplementary material for: The Role of lncRNAs in the Protective Action of Tamoxifen on the Ovaries of Tumor-Bearing Rats Receiving Cyclophosphamide
Source: Int J Mol Sci. 2024 Nov 22;25(23):12538. doi: 10.3390/ijms252312538 (PMC11640806; doi:10.3390/ijms252312538)
Supplement: Supplementary file 1 [file ijms-25-12538-s001.zip › Table S3 Differentially expressed lncRNA.xlsx]

## Sheet: Arkusz1
Table S3. Differentially expressed lncRNAs (log2FC ≥ 1 and padj⩽0.05) identified in the ovaries of mammary gland tumor-bearing rats undergoing chemotherapy (CPA) and treated with TAM (CPA+TAM vs. CPA)
No.	lncRNA ID	lncRNA xlock	lncRNA locus	log2FC	P-adjusted
1	ENSRNOG00000069609	-	19:44412478:44418669	3.38594	0.00449484
2	ENSRNOG00000069705	-	16:46842387:46854011	2.31209	0.00221786
3	ENSRNOG00000062687	-	3:2881223:2887839	2.26549	0.0174198
4	ENSRNOG00000062688	-	X:152275360:152282347	2.02176	0.00211179
5	ENSRNOG00000016535	-	19:10257601:10264400	1.90906	0.00020208
6	MSTRG.2163	XLOC_001712	1:231033400:231043158	1.89256	3.88092e-05
7	ENSRNOG00000062972	-	14:26365851:26368210	1.84683	0.0398783
8	ENSRNOG00000064307	-	18:6367875:6447255	1.7372	0.00180886
9	ENSRNOG00000064809	-	13:96594618:96595906	1.7213	0.00011592
10	ENSRNOG00000062597	-	7:25678448:25680098	1.62503	0.0121852
11	ENSRNOG00000067151	-	10:49833365:49835784	1.61615	1.33607e-06
12	ENSRNOG00000069588	-	3:147026672:147040850	1.56819	0.00150271
13	ENSRNOG00000070241	-	2:136389168:136390647	1.44038	6.4898e-07
14	MSTRG.11066	XLOC_018887	3:60626864:60667399	1.42204	0.0265406
15	MSTRG.11277	XLOC_018057	3:104330428:104455003	1.30867	0.00190682
16	ENSRNOG00000063513	-	18:28322996:28324304	1.27483	0.00339008
17	ENSRNOG00000067835	-	12:35662951:35668551	1.2215	0.0159008
18	ENSRNOG00000067312	-	4:162553439:162571574	1.19917	0.0157047
19	ENSRNOG00000064366	-	12:38567761:38569918	1.12451	0.0147934
20	ENSRNOG00000070022	-	7:17177556:17190144	1.10334	0.0332442
21	ENSRNOG00000063238	-	2:209823763:209826790	1.08744	0.0193987
22	ENSRNOG00000068530	-	5:160221773:160230937	1.0455	0.036866
23	ENSRNOG00000070543	-	12:4295298:4298566	1.04379	0.00120706
24	ENSRNOG00000066588	-	11:30683524:30696037	1.02802	0.0449272
25	ENSRNOG00000070418	-	17:67147484:67153664	-1.06209	0.0265406
26	ENSRNOG00000065786	-	4:161494082:161495636	-1.10307	0.00237505
27	MSTRG.11753	XLOC_019543	3:149214624:149276123	-1.15503	8.049e-09
28	ENSRNOG00000069177	-	2:172420539:172423316	-1.18097	0.00197964
29	ENSRNOG00000067743	-	8:70033612:70034680	-1.25287	0.0156956
30	ENSRNOG00000065005	-	1:213194874:213195879	-1.34395	0.0407761
31	ENSRNOG00000066884	-	3:149239559:149275979	-1.34635	0.0158226
32	MSTRG.15774	XLOC_026546	7:89437590:89439863	-1.43407	0.0230569
33	ENSRNOG00000067598	-	2:173499695:173508024	-1.50207	0.0082294
34	ENSRNOG00000017054	-	1:154523830:154532020	-1.55878	0.00010579
35	MSTRG.3717	XLOC_006086	10:101722886:101731402	-1.71936	0.0309034
36	ENSRNOG00000070731	-	MU150189.1:9954:14975	-1.74094	0.00861457
37	MSTRG.9726	XLOC_015201	2:186188545:186193456	-1.76132	0.00339073
38	ENSRNOG00000062865	-	12:41450514:41458064	-1.80624	0.0293942
39	ENSRNOG00000065846	-	17:8578585:8627035	-1.94752	0.0116258
40	MSTRG.14509	XLOC_024577	6:28301312:28308919	-1.99353	0.0168216
41	MSTRG.16732	XLOC_027493	8:58374667:58407382	-2.03326	0.000547968
42	MSTRG.16626	XLOC_027431	8:49843983:49849412	-2.05548	0.0206229
43	ENSRNOG00000070797	-	14:83406164:83425204	-2.19274	0.00168497
44	ENSRNOG00000069051	-	14:83415689:83420637	-2.57945	0.000211583
45	ENSRNOG00000003984	-	X:127203823:127213391	-2.67072	8.049e-09
46	ENSRNOG00000064728	-	7:52119551:52120658	-2.80075	0.00135834
47	ENSRNOG00000063553	-	11:70821272:70857705	-2.82008	2.79581e-06
48	ENSRNOG00000070502	-	5:8978744:8981492	-2.96976	0.000382389
49	ENSRNOG00000071212	-	19:47467970:47480763	-2.9723	1.61175e-11
