# Supplementary material for: The Role of lncRNAs in the Protective Action of Tamoxifen on the Ovaries of Tumor-Bearing Rats Receiving Cyclophosphamide
Source: Int J Mol Sci. 2024 Nov 22;25(23):12538. doi: 10.3390/ijms252312538 (PMC11640806; doi:10.3390/ijms252312538)
Supplement: Supplementary file 1 [file ijms-25-12538-s001.zip › Table S4 DEGs.xlsx]

## Sheet: Arkusz1
Table S4. Differentially expressed genes (log2FC ≥ 1 and padj⩽0.05) identified in rat ovary of CPA and TAM+CPA treatment
No.	ENSEMBL	Symbol	log2FC	P-adjusted
1	Them5	thioesterase superfamily member 5	5.45115	0.00132865
2	Myh6	myosin heavy chain 6	5.19237	5.02742e-09
3	Acsm3	acyl-CoA synthetase medium-chain family member 3	4.8559	1.13776e-05
4	Scp2d1	SCP2 sterol-binding domain containing 1	4.42773	0.00515855
5	ENSRNOG00000062464	-	4.20584	5.99709e-09
6	Ctrb1	chymotrypsinogen B1	4.07985	4.29298e-41
7	Cpa1	carboxypeptidase A1	3.71334	5.50416e-23
8	Cps1	carbamoyl-phosphate synthase 1	3.61933	2.11333e-05
9	Pcdh8	protocadherin 8	3.60091	2.23963e-05
10	Myh15	myosin, heavy chain 15	3.56036	6.35804e-17
11	ENSRNOG00000069609	-	3.38594	0.00449484
12	Klk7	kallikrein-related peptidase 7	3.35936	0.000423352
13	Cavin4	caveolae associated protein 4	3.34132	0.000104536
14	LOC102546375	uncharacterized LOC102546375	3.3035	0.0111437
15	Fam163b	family with sequence similarity 163, member B	3.29067	0.0158226
16	Asphd2	aspartate beta-hydroxylase domain containing 2	3.28436	4.16613e-08
17	Nr0b1	nuclear receptor subfamily 0, group B, member 1	3.15739	1.12675e-07
18	Rd3l	RD3 like	2.97322	0.00223149
19	Myh13	myosin heavy chain 13	2.94014	0.0014436
20	ENSRNOG00000068472	-	2.93514	0.0151438
21	Gal3st1	galactose-3-O-sulfotransferase 1	2.92682	0.00136123
22	Gjb3	gap junction protein, beta 3	2.92523	0.00265274
23	Poteg	POTE ankyrin domain family, member G	2.89208	0.000564291
24	Styxl2	serine/threonine/tyrosine interacting like 2	2.88745	0.0237165
25	Agtr2	angiotensin II receptor, type 2	2.8747	0.00674309
26	Kiss1	KiSS-1 metastasis-suppressor	2.86737	0.00110378
27	Csmd3	CUB and Sushi multiple domains 3	2.86079	0.00517917
28	Pnma8c	PNMA family member 8C	2.80669	1.25139e-06
29	Gjb2	gap junction protein, beta 2	2.80294	0.00931121
30	Cpa2	carboxypeptidase A2	2.72377	1.56368e-07
31	Rad51ap2	RAD51 associated protein 2	2.64502	0.0127596
32	Smoc2	SPARC related modular calcium binding 2	2.63898	2.1885e-24
33	Gal	galanin and GMAP prepropeptide	2.6064	5.07438e-05
34	ENSRNOG00000070249	-	2.59537	2.46998e-07
35	Myh7	myosin heavy chain 7	2.58823	0.00409216
36	Grb7	growth factor receptor bound protein 7	2.53698	0.000307651
37	Utf1	undifferentiated embryonic cell transcription factor 1	2.49562	2.08761e-14
38	Ptchd1	patched domain containing 1	2.48172	0.00283567
39	Coch	cochlin	2.47932	0.0334334
40	Rnf222	ring finger protein 222	2.47728	2.21271e-05
41	Hcn1	hyperpolarization-activated cyclic nucleotide-gated potassium channel 1	2.4743	0.0033723
42	Tnfrsf11b	TNF receptor superfamily member 11B	2.46956	0.00106102
43	Tacstd2	tumor-associated calcium signal transducer 2	2.44545	0.0046435
44	Foxq1	forkhead box Q1	2.43685	0.00134079
45	Jakmip1	janus kinase and microtubule interacting protein 1	2.37563	0.049833
46	Bmp2	bone morphogenetic protein 2	2.36587	4.27214e-07
47	Fstl5	follistatin-like 5	2.35227	0.00762385
48	Crhr1	corticotropin releasing hormone receptor 1	2.31602	0.000874154
49	ENSRNOG00000069705	-	2.31209	0.00221786
50	ENSRNOG00000062687	-	2.26549	0.0174198
51	Amer2	APC membrane recruitment protein 2	2.26081	0.00160288
52	Tmeff1	transmembrane protein with EGF-like and two follistatin-like domains 1	2.24339	0.00536919
53	Ddc	dopa decarboxylase	2.22791	0.000131665
54	Drgx	dorsal root ganglia homeobox	2.22139	0.0127596
55	Heatr9	HEAT repeat containing 9	2.197	0.000350418
56	ENSRNOG00000070721	-	2.18073	0.0256918
57	Wnt10a	Wnt family member 10A	2.1718	0.0059241
58	Scn9a	sodium voltage-gated channel alpha subunit 9	2.17148	0.00944076
59	Mirlet7b	microRNA let-7b	2.166	0.0015318
60	Mfsd4a	major facilitator superfamily domain containing 4A	2.16501	9.693e-10
61	Zp2	zona pellucida glycoprotein 2	2.15656	0.00120021
62	Aldh1b1	aldehyde dehydrogenase 1 family, member B1	2.13693	7.82424e-08
63	Myom2	myomesin 2	2.13418	0.0391837
64	Slc28a3	solute carrier family 28 member 3	2.13321	7.57741e-10
65	Cst12	cystatin 12	2.11548	0.011431
66	Robo3	roundabout guidance receptor 3	2.10631	0.0138061
67	Cntnap3	contactin associated protein family member 3	2.10347	0.000341562
68	Mc5r	melanocortin 5 receptor	2.09609	0.049234
69	Trim50	tripartite motif-containing 50	2.09016	0.00325166
70	Fcho1	FCH and mu domain containing endocytic adaptor 1	2.07241	5.0921e-07
71	Rgs22	regulator of G-protein signaling 22	2.05881	0.00289512
72	Crym	crystallin, mu	2.0588	0.000268221
73	LOC300024	similar to Ly6-B antigen gene	2.04169	3.52015e-05
74	Insl3	insulin-like 3	2.0312	4.12102e-09
75	Zg16b	zymogen granule protein 16B	2.02687	0.000591232
76	ENSRNOG00000062688	-	2.02176	0.00211179
77	ENSRNOG00000055586	-	2.01719	0.0091058
78	Vash2	vasohibin 2	2.01247	5.62057e-05
79	Fbp2	fructose-bisphosphatase 2	2.0056	2.63086e-06
80	RGD1565410	similar to Ly6-C antigen gene	2.00111	1.56368e-07
81	Kcnj5	potassium inwardly-rectifying channel, subfamily J, member 5	1.99919	4.18488e-06
82	RGD1561444	similar to RIKEN cDNA 9530077C05	1.98438	0.00121481
83	Zcchc18	zinc finger, CCHC domain containing 18	1.98431	7.69759e-18
84	Mal2	mal, T-cell differentiation protein 2	1.98038	3.15909e-13
85	Fyb2	FYN binding protein 2	1.9694	0.00117174
86	Wnt6	Wnt family member 6	1.96232	1.60525e-08
87	Prmt8	protein arginine methyltransferase 8	1.9558	0.0274991
88	Adam11	ADAM metallopeptidase domain 11	1.95434	0.00129441
89	Ces4a	carboxylesterase 4A	1.94237	0.0312459
90	Slc7a15	solute carrier family 7 (cationic amino acid transporter, y+ system), member 15	1.92885	3.30998e-05
91	Cxcl11	C-X-C motif chemokine ligand 11	1.92515	0.0274991
92	Vwa2	von Willebrand factor A domain containing 2	1.92509	0.00127568
93	Il12b	interleukin 12B	1.92304	0.000558079
94	Tll1	tolloid-like 1	1.91674	1.8747e-06
95	Cdh19	cadherin 19	1.91557	0.016315
96	Hba-a3	hemoglobin alpha, adult chain 3	1.91409	8.57478e-09
97	Gpr156	G protein-coupled receptor 156	1.9132	0.0115087
98	Ccl22	C-C motif chemokine ligand 22	1.90906	0.00020208
99	MSTRG.2163	-	1.89256	3.88092e-05
100	Selp	selectin P	1.87444	6.24267e-17
101	Bbox1	gamma-butyrobetaine hydroxylase 1	1.86831	0.00171239
102	Ddit4l2	DNA-damage-inducible transcript 4-like 2	1.84861	7.61349e-08
103	ENSRNOG00000062972	-	1.84683	0.0398783
104	LOC685767	similar to OX-2 membrane glycoprotein precursor (MRC OX-2 antigen) (CD200 antigen)	1.84526	0.0200329
105	Cbs	cystathionine beta synthase	1.84137	8.59488e-06
106	Meox2	mesenchyme homeobox 2	1.82534	0.0189978
107	Cfap92	cilia and flagella associated protein 92	1.82376	0.00606581
108	Bhlhe41	basic helix-loop-helix family, member e41	1.81196	0.000210495
109	Gpr37l1	G protein-coupled receptor 37-like 1	1.81065	0.00684789
110	Stra6	signaling receptor and transporter of retinol STRA6	1.80486	0.00616256
111	Saxo1	stabilizer of axonemal microtubules 1	1.80348	0.0337554
112	Fgf12	fibroblast growth factor 12	1.79576	0.0271476
113	Sfrp2	secreted frizzled-related protein 2	1.79385	0.0265406
114	Ttyh1	tweety family member 1	1.79328	2.17843e-05
115	Ooep	oocyte expressed protein	1.79245	0.0143154
116	Col23a1	collagen type XXIII alpha 1 chain	1.79217	5.66909e-06
117	St3gal6	ST3 beta-galactoside alpha-2,3-sialyltransferase 6	1.79042	1.99041e-36
118	Ptgdr2	prostaglandin D2 receptor 2	1.78702	0.000423352
119	Fbp1	fructose-bisphosphatase 1	1.78389	0.0203997
120	Pjvk	pejvakin	1.78015	0.0329457
121	Fabp3	fatty acid binding protein 3	1.77007	0.00291548
122	Cmtm5	CKLF-like MARVEL transmembrane domain containing 5	1.7642	0.0073331
123	ENSRNOG00000066660	-	1.75189	6.97909e-05
124	ENSRNOG00000065552	-	1.74604	0.0267774
125	Ptger3	prostaglandin E receptor 3	1.74584	0.00361998
126	ENSRNOG00000064307	-	1.7372	0.00180886
127	Ccl17	C-C motif chemokine ligand 17	1.73276	0.0372193
128	Tmem212	transmembrane protein 212	1.7327	0.0268919
129	ENSRNOG00000064809	-	1.7213	0.00011592
130	Lpo	lactoperoxidase	1.7209	0.0185108
131	Mrgpre	MAS related GPR family member E	1.71733	0.0131398
132	Lrrc14b	leucine rich repeat containing 14B	1.71688	0.000727501
133	Grid1	glutamate ionotropic receptor delta type subunit 1	1.7163	0.00496949
134	C2cd4d	C2 calcium-dependent domain containing 4D	1.70212	0.0187061
135	Ca14	carbonic anhydrase 14	1.69023	0.012048
136	Fam169b	family with sequence similarity 169, member B	1.68692	0.0318379
137	Plau	plasminogen activator, urokinase	1.68613	3.05025e-10
138	Fermt1	FERM domain containing kindlin 1	1.68263	0.00162723
139	Slc6a20a	solute carrier family 6 member 20a	1.68207	0.00361998
140	Abcg5	ATP binding cassette subfamily G member 5	1.67204	0.0115882
141	ENSRNOG00000070606	-	1.66762	0.0309843
142	Brsk2	BR serine/threonine kinase 2	1.66737	0.0440515
143	RGD1561648	RGD1561648	1.66652	0.00855477
144	Ankrd28	ankyrin repeat domain 28	1.66607	0.00417993
145	Serpina5	serpin family A member 5	1.66466	0.0241142
146	Ccn3	cellular communication network factor 3	1.66248	0.00011441
147	Aqp9	aquaporin 9	1.66121	0.000401485
148	Cbln1	cerebellin 1 precursor	1.65589	0.0469185
149	Cd19	CD19 molecule	1.6434	0.00649843
150	Nrsn1	neurensin 1	1.64296	0.0023058
151	Cd3d	CD3d molecule	1.64288	0.000919613
152	Sostdc1	sclerostin domain containing 1	1.64241	0.00416731
153	Shisal1	shisa like 1	1.64185	0.0243653
154	Ly9	lymphocyte antigen 9	1.63592	8.049e-09
155	Cfap161	cilia and flagella associated protein 161	1.63009	0.00634921
156	Stc1	stanniocalcin 1	1.62703	0.000362156
157	Dusp26	dual specificity phosphatase 26	1.62592	3.89169e-05
158	ENSRNOG00000062597	-	1.62503	0.0121852
159	Lin28a	lin-28 homolog A	1.62456	0.032887
160	Pik3ip1	phosphoinositide-3-kinase interacting protein 1	1.6219	1.27438e-05
161	Igfbp2	insulin-like growth factor binding protein 2	1.62024	2.08761e-14
162	Skap1	src kinase associated phosphoprotein 1	1.61954	0.00169689
163	Dok7	docking protein 7	1.61853	0.0246374
164	ENSRNOG00000067151	-	1.61615	1.33607e-06
165	Sox10	SRY-box transcription factor 10	1.61566	0.00206508
166	Epcam	epithelial cell adhesion molecule	1.61465	0.00021483
167	Ush1g	USH1 protein network component sans	1.61115	0.00290247
168	Mest	mesoderm specific transcript	1.61013	0.00135834
169	Tnf	tumor necrosis factor	1.60873	0.00969482
170	ENSRNOG00000062568	-	1.60256	0.000210495
171	Notum	NOTUM, palmitoleoyl-protein carboxylesterase	1.59455	6.48839e-05
172	Mycn	MYCN proto-oncogene, bHLH transcription factor	1.59361	2.6055e-10
173	LOC362758	RING-type E3 ubiquitin-protein ligase PPIL2-like	1.59338	0.0363093
174	Mab21l3	mab-21 like 3	1.58979	0.0416457
175	Lhx8	LIM homeobox 8	1.58927	0.0126624
176	Kif19	kinesin family member 19	1.586	0.00517917
177	Bex1	brain expressed, X-linked 1	1.58412	5.64334e-08
178	Hsd17b1	hydroxysteroid (17-beta) dehydrogenase 1	1.58245	0.00736012
179	Cyb5r2	cytochrome b5 reductase 2	1.5809	1.30447e-06
180	Lrrc66	leucine rich repeat containing 66	1.58089	0.000188573
181	Magix	MAGI family member, X-linked	1.57917	0.0111437
182	ENSRNOG00000069588	-	1.56819	0.00150271
183	Grm3	glutamate metabotropic receptor 3	1.56458	0.00318679
184	Egflam	EGF-like, fibronectin type III and laminin G domains	1.56424	2.05541e-11
185	Flrt3	fibronectin leucine rich transmembrane protein 3	1.55957	1.21537e-05
186	Adamts8	ADAM metallopeptidase with thrombospondin type 1 motif, 8	1.55405	0.00898361
187	Dio1	iodothyronine deiodinase 1	1.54359	1.04162e-06
188	Trib2	tribbles pseudokinase 2	1.53918	0.000745084
189	Ecel1	endothelin converting enzyme-like 1	1.53787	0.00331154
190	Srarp	steroid receptor associated and regulated protein	1.53695	0.0415078
191	Sla2	Src-like-adaptor 2	1.53636	0.0110469
192	Wfdc10a	WAP four-disulfide core domain 10A	1.5339	1.37138e-09
193	Camkv	CaM kinase-like vesicle-associated	1.53077	0.0170292
194	Mmp9	matrix metallopeptidase 9	1.52606	0.0414348
195	Dbp	D-box binding PAR bZIP transcription factor	1.52436	1.10925e-05
196	Gpr62	G protein-coupled receptor 62	1.52333	0.0257441
197	Gfap	glial fibrillary acidic protein	1.52198	2.23963e-05
198	Urad	ureidoimidazoline (2-oxo-4-hydroxy-4-carboxy-5-) decarboxylase	1.51948	0.00129441
199	Izumo1r	IZUMO1 receptor, JUNO	1.51777	0.0212222
200	Scube2	signal peptide, CUB domain and EGF like domain containing 2	1.51679	0.00573388
201	Pamr1	peptidase domain containing associated with muscle regeneration 1	1.51663	0.000673875
202	Cyp39a1	cytochrome P450, family 39, subfamily a, polypeptide 1	1.51383	0.0153343
203	LOC103690166	zinc finger protein OZF-like	1.51115	0.0286689
204	Klk13	kallikrein related-peptidase 13	1.50189	1.97496e-06
205	Ciart	circadian associated repressor of transcription	1.50119	0.035966
206	Oas1h	2 ' -5 ' oligoadenylate synthetase 1H	1.4982	0.00944076
207	Oog3	oogenesin 3	1.49653	0.0277401
208	ENSRNOG00000064007	-	1.4962	0.000225238
209	Phkg1	phosphorylase kinase catalytic subunit gamma 1	1.49083	1.2976e-05
210	Panx2	pannexin 2	1.48966	3.22849e-07
211	Havcr1	hepatitis A virus cellular receptor 1	1.4829	0.0127856
212	Nmbr	neuromedin B receptor	1.48121	0.0281998
213	Adamtsl3	ADAMTS-like 3	1.47872	1.20397e-13
214	RGD1309651	similar to 1190005I06Rik protein	1.47427	3.93054e-05
215	Slc25a53	solute carrier family 25, member 53	1.47287	3.56815e-05
216	Scn7a	sodium voltage-gated channel alpha subunit 7	1.47272	0.0122629
217	Cd70	Cd70 molecule	1.47102	0.00701211
218	Pipox	pipecolic acid and sarcosine oxidase	1.46897	0.00307813
219	Tnni3	troponin I3, cardiac type	1.46806	0.00802856
220	Adcyap1	adenylate cyclase activating polypeptide 1	1.46552	0.0336785
221	Ezhip	EZH inhibitory protein	1.46345	0.0309179
222	ENSRNOG00000066148	-	1.46124	0.0498958
223	Asic4	acid sensing ion channel subunit family member 4	1.45674	5.74355e-10
224	Hmcn2	hemicentin 2	1.45632	0.00555957
225	Serpinb1b	serine (or cysteine) peptidase inhibitor, clade B, member 1b	1.45618	0.00625362
226	Siglech	sialic acid binding Ig-like lectin H	1.45536	0.0445088
227	LOC120093684	lymphocyte antigen 6L-like	1.45232	1.63526e-05
228	Cdo1	cysteine dioxygenase type 1	1.44947	0.000455596
229	Ryr2	ryanodine receptor 2	1.44848	0.0486327
230	Kcna4	potassium voltage-gated channel subfamily A member 4	1.44459	0.0317524
231	Cdh13	cadherin 13	1.44294	0.00012694
232	ENSRNOG00000070241	-	1.44038	6.4898e-07
233	Dcdc2	doublecortin domain containing 2	1.43687	0.000169277
234	Tp63	tumor protein p63	1.43513	0.0492978
235	Abca4	ATP binding cassette subfamily A member 4	1.43105	0.0131373
236	Amh	anti-Mullerian hormone	1.42385	0.00895567
237	Fam183a	family with sequence similarity 183 member A	1.4229	0.0163237
238	MSTRG.11066	-	1.42204	0.0265406
239	Ccnb1ip1	cyclin B1 interacting protein 1	1.4198	0.00134079
240	Klf5	Kruppel-like factor 5	1.4146	5.68676e-05
241	Cd27	CD27 molecule	1.4143	0.0161422
242	Endou	endonuclease, poly(U)-specific	1.41359	0.000313631
243	Omd	osteomodulin	1.41355	0.000497423
244	ENSRNOG00000070952	-	1.41051	0.00286151
245	Znf750	zinc finger protein 750	1.40089	0.0156956
246	Usp18	ubiquitin specific peptidase 18	1.39694	0.00248346
247	Rtn2	reticulon 2	1.39425	9.693e-10
248	Cfap20dc	CFAP20 domain containing	1.39363	0.0330973
249	Plppr5	phospholipid phosphatase related 5	1.39009	8.30641e-05
250	ENSRNOG00000065546	-	1.38996	0.000484362
251	Cux2	cut-like homeobox 2	1.38703	0.000730414
252	Cxcl1	C-X-C motif chemokine ligand 1	1.38357	0.00055683
253	Mfap5	microfibril associated protein 5	1.38307	1.47494e-06
254	Frmd5	FERM domain containing 5	1.38113	0.0255093
255	Rassf10	Ras association domain family member 10	1.38079	0.000108648
256	Lmo3	LIM domain only 3	1.37816	0.00398348
257	Abcc6	ATP binding cassette subfamily C member 6	1.37536	0.000225238
258	Ly6g6e	lymphocyte antigen 6 family member G6E	1.37292	0.0348065
259	Zfp385b	zinc finger protein 385B	1.36881	9.27065e-12
260	Eif4e1b	eukaryotic translation initiation factor 4E family member 1B	1.3597	0.0434592
261	Gata1	GATA binding protein 1	1.35822	0.00490688
262	Nlrp5	NLR family, pyrin domain containing 5	1.35801	0.0290662
263	LOC108349479	zinc finger protein 431-like	1.35374	0.0169357
264	Plin4	perilipin 4	1.35274	0.00293335
265	Lad1	ladinin 1	1.34146	0.00025723
266	Enpp6	ectonucleotide pyrophosphatase/phosphodiesterase 6	1.34115	0.000143553
267	Fam124a	family with sequence similarity 124 member A	1.33664	1.71819e-05
268	RGD1560291	similar to NACHT, leucine rich repeat and PYD containing 4A	1.33481	0.0235416
269	Lrrtm3	leucine rich repeat transmembrane neuronal 3	1.32794	0.000661145
270	Spint3	serine peptidase inhibitor, Kunitz type, 3	1.32778	0.0408446
271	Grik2	glutamate ionotropic receptor kainate type subunit 2	1.32023	0.0079955
272	Mx1	MX dynamin like GTPase 1	1.32008	0.000769392
273	Padi4	peptidyl arginine deiminase 4	1.31942	9.0545e-06
274	Ly6g6c	lymphocyte antigen 6 family member G6C	1.31829	0.00012762
275	Srrm3	serine/arginine repetitive matrix 3	1.31543	0.00203086
276	Mx2	MX dynamin like GTPase 2	1.31457	0.0389587
277	B3galt2	Beta-1,3-galactosyltransferase 2	1.31423	0.0407329
278	Kcnk2	potassium two pore domain channel subfamily K member 2	1.31023	0.0196505
279	Bmpr1b	bone morphogenetic protein receptor type 1B	1.31013	0.0114922
280	Tcap	titin-cap	1.30999	0.00655069
281	Sntg2	syntrophin, gamma 2	1.30888	0.0484282
282	MSTRG.11277	-	1.30867	0.00190682
283	Rsad2	radical S-adenosyl methionine domain containing 2	1.3076	0.0166953
284	Dusp2	dual specificity phosphatase 2	1.30385	5.87786e-05
285	Col9a3	collagen type IX alpha 3 chain	1.29629	0.00368058
286	Ccrl2	C-C motif chemokine receptor like 2	1.28984	6.92828e-11
287	Dio3	iodothyronine deiodinase 3	1.28842	0.000253886
288	Tekt3	tektin 3	1.28815	0.0115087
289	Alpk3	alpha-kinase 3	1.2878	0.0326854
290	ENSRNOG00000060843	-	1.27944	0.0415078
291	Nos2	nitric oxide synthase 2	1.27907	0.0469501
292	Cd83	CD83 molecule	1.27626	0.0285996
293	ENSRNOG00000063513	-	1.27483	0.00339008
294	Znf660	zinc finger protein 660	1.27336	0.00406856
295	Inha	inhibin subunit alpha	1.27062	0.000294661
296	Cxcr6	C-X-C motif chemokine receptor 6	1.27042	0.000910117
297	Gbp1	guanylate binding protein 1	1.27039	0.0312624
298	Cxadrl1	coxsackie virus and adenovirus receptor-like 1	1.2688	0.00742999
299	Entpd3	ectonucleoside triphosphate diphosphohydrolase 3	1.26733	0.000181162
300	Zar1l	zygote arrest 1-like	1.26691	0.0361777
301	Oca2	OCA2 melanosomal transmembrane protein	1.26659	0.00465994
302	Islr2	immunoglobulin superfamily containing leucine-rich repeat 2	1.26281	0.0329503
303	Fkbp6	FKBP prolyl isomerase family member 6	1.26214	0.0205338
304	Cd3e	CD3e molecule	1.26205	0.00498011
305	Cpeb1	cytoplasmic polyadenylation element binding protein 1	1.26049	3.54007e-06
306	Angpt2	angiopoietin 2	1.25647	0.00458629
307	Cd2	Cd2 molecule	1.25589	0.00268144
308	Foxo1	forkhead box O1	1.25537	0.021039
309	Pcnx2	pecanex 2	1.2495	0.0234896
310	Esrp1	epithelial splicing regulatory protein 1	1.24846	0.0243072
311	Cd96	CD96 molecule	1.24576	0.0111437
312	Sult1d1	sulfotransferase family 1D, member 1	1.24216	0.0270356
313	Mylk3	myosin light chain kinase 3	1.24021	2.6852e-05
314	Masp1	MBL associated serine protease 1	1.2374	0.0256918
315	Hmga2	high mobility group AT-hook 2	1.23642	0.0272171
316	Tmcc3	transmembrane and coiled-coil domain family 3	1.23471	0.00513002
317	Kcnab1	potassium voltage-gated channel subfamily A regulatory beta subunit 1	1.23174	0.00820902
318	Sptb	spectrin, beta, erythrocytic	1.23126	0.0135057
319	Itk	IL2-inducible T-cell kinase	1.23045	0.002468
320	Fam171b	family with sequence similarity 171, member B	1.23019	9.89454e-08
321	Hspb7	heat shock protein family B (small) member 7	1.22491	0.00487049
322	Mageb6b1	MAGE family member B6B1	1.2233	0.00315022
323	LOC690862	similar to membrane-spanning 4-domains, subfamily A, member 4C	1.22276	0.0398845
324	ENSRNOG00000067835	-	1.2215	0.0159008
325	ENSRNOG00000069830	-	1.22056	0.00859974
326	Trim63	tripartite motif containing 63	1.21967	0.0157776
327	Efnb3	ephrin B3	1.21852	0.00900671
328	Oas1d	2'-5' oligoadenylate synthetase 1D	1.21795	0.0252404
329	Lbp	lipopolysaccharide binding protein	1.21781	0.00996613
330	ENSRNOG00000069878	-	1.21762	0.0255579
331	RGD1304870	elongin-B-like	1.2167	0.00995066
332	Galnt17	polypeptide N-acetylgalactosaminyltransferase 17	1.21583	3.92232e-10
333	LOC100125366	40S ribosomal protein S2	1.21454	0.00112982
334	Apcdd1	APC down-regulated 1	1.21232	3.3292e-05
335	Mapk4	mitogen-activated protein kinase 4	1.21194	0.0389167
336	Mark1	microtubule affinity regulating kinase 1	1.20902	0.000171389
337	Tox	thymocyte selection-associated high mobility group box	1.20895	0.0228547
338	Sox9	SRY-box transcription factor 9	1.20886	0.00521897
339	Emilin3	elastin microfibril interfacer 3	1.20848	0.0200366
340	Capn8	calpain 8	1.20645	0.049981
341	Ackr1	atypical chemokine receptor 1	1.20366	8.0755e-11
342	Irs2	insulin receptor substrate 2	1.20336	0.000110296
343	Ccn2	cellular communication network factor 2	1.20259	0.0107115
344	Slc25a27	solute carrier family 25, member 27	1.20156	0.0132388
345	Ntn4	netrin 4	1.20099	0.0159008
346	ENSRNOG00000067312	-	1.19917	0.0157047
347	Irs3	insulin receptor substrate 3	1.19868	3.30534e-09
348	Adamts5	ADAM metallopeptidase with thrombospondin type 1 motif, 5	1.19795	0.0411536
349	Sohlh1	spermatogenesis and oogenesis specific basic helix-loop-helix 1	1.19776	0.004873
350	Ddah1	dimethylarginine dimethylaminohydrolase 1	1.19651	3.23748e-05
351	Eppin	epididymal peptidase inhibitor	1.19603	0.0315545
352	Igsf9	immunoglobulin superfamily, member 9	1.19564	5.60362e-05
353	Perp	p53 apoptosis effector related to PMP22	1.19506	0.0298846
354	Edn3	endothelin 3	1.1947	0.00629959
355	Cd5	Cd5 molecule	1.19442	0.032191
356	Tnfsf10	TNF superfamily member 10	1.19395	0.000101259
357	Defb24	defensin beta 24	1.1895	0.0449272
358	Sh3gl3	SH3 domain containing GRB2 like 3, endophilin A3	1.18809	0.00212645
359	ENSRNOG00000014538	-	1.18115	0.00248346
360	Cacna2d3	calcium voltage-gated channel auxiliary subunit alpha2delta 3	1.17986	0.000724573
361	Bnip5	BCL2 interacting protein 5	1.17867	0.0132047
362	Lratd1	LRAT domain containing 1	1.17866	0.00293335
363	Lrrc3b	leucine rich repeat containing 3B	1.17588	0.0449383
364	Samd11	sterile alpha motif domain containing 11	1.17576	0.000200605
365	Tbx21	T-box transcription factor 21	1.17561	0.045908
366	Dusp9	dual specificity phosphatase 9	1.17478	0.00203086
367	Oas1a	2'-5' oligoadenylate synthetase 1A	1.17353	1.19445e-26
368	Plppr3	phospholipid phosphatase related 3	1.17194	0.00250304
369	Adgrl3	adhesion G protein-coupled receptor L3	1.1719	0.00309875
370	Gpr37	G protein-coupled receptor 37	1.16874	0.00787012
371	Foxp2	forkhead box P2	1.16647	0.0406526
372	LOC690617	hypothetical protein LOC690617	1.16433	0.0468632
373	C1qtnf9	C1q and TNF related 9	1.16356	0.0209685
374	Olr35	olfactory receptor 35	1.16352	0.000842941
375	ENSRNOG00000034060	-	1.1629	0.0273077
376	Gdf9	growth differentiation factor 9	1.15982	0.00968057
377	Slco1a5	solute carrier organic anion transporter family, member 1A5	1.15755	0.00121481
378	C1qtnf12	C1q and TNF related 12	1.15373	0.00748117
379	Hamp	hepcidin antimicrobial peptide	1.1532	0.0451614
380	Nrsn2	neurensin 2	1.15078	0.034847
381	ENSRNOG00000060587	-	1.1505	0.0163629
382	Clnk	cytokine-dependent hematopoietic cell linker	1.14914	0.0174321
383	Col6a6	collagen type VI alpha 6 chain	1.14627	0.0259169
384	Adra1d	adrenoceptor alpha 1D	1.14551	0.00358585
385	Prdm8	PR/SET domain 8	1.14466	0.000336036
386	ENSRNOG00000047414	-	1.14355	0.00519838
387	ENSRNOG00000069240	-	1.14242	0.00809506
388	Dgkb	diacylglycerol kinase, beta	1.14135	0.00985762
389	ENSRNOG00000064198	-	1.1401	0.0168574
390	Blk	BLK proto-oncogene, Src family tyrosine kinase	1.13765	0.0335426
391	Hlf	HLF transcription factor, PAR bZIP family member	1.13702	1.60513e-06
392	Ankrd66	ankyrin repeat domain 66	1.13434	0.0340933
393	Xcl1	X-C motif chemokine ligand 1	1.13414	0.0249167
394	Vstm2b	V-set and transmembrane domain containing 2B	1.13373	0.0369788
395	Dscaml1	DS cell adhesion molecule-like 1	1.13285	0.0122222
396	Cdkn1c	cyclin-dependent kinase inhibitor 1C	1.13246	0.00110378
397	Gpr174	G protein-coupled receptor 174	1.13036	0.0417197
398	Gbp5	guanylate binding protein 5	1.12986	1.33043e-05
399	Krt15	keratin 15	1.12886	9.13046e-06
400	Lrrn1	leucine rich repeat neuronal 1	1.1268	0.0316337
401	ENSRNOG00000064366	-	1.12451	0.0147934
402	Rhbdl3	rhomboid like 3	1.1245	0.000894719
403	Gnaz	G protein subunit alpha z	1.12407	0.0296066
404	Cbx7	chromobox 7	1.12239	4.27214e-07
405	Maneal	mannosidase, endo-alpha-like	1.12193	0.000898515
406	Ret	ret proto-oncogene	1.12075	0.0239913
407	Phyhipl	phytanoyl-CoA 2-hydroxylase interacting protein-like	1.11693	0.0187664
408	Akr1c19	aldo-keto reductase family 1, member C19	1.11614	0.000301966
409	Bex4	brain expressed, X-linked 4	1.11612	0.00128634
410	Rbp4	retinol binding protein 4	1.11594	0.00487749
411	Serpine2	serpin family E member 2	1.11488	0.0161736
412	Cyp4b1	cytochrome P450, family 4, subfamily b, polypeptide 1	1.11192	0.0127596
413	Grem2	gremlin 2, DAN family BMP antagonist	1.11161	0.00014765
414	Ccn1	cellular communication network factor 1	1.10971	0.00345728
415	LOC103690230	sperm motility kinase W-like	1.10334	0.0332442
416	Slfn1	schlafen family member 1	1.10242	0.0187273
417	Nrg1	neuregulin 1	1.10197	0.00218405
418	Spsb4	splA/ryanodine receptor domain and SOCS box containing 4	1.10184	0.011031
419	Cd7	Cd7 molecule	1.10058	0.0240436
420	Gpr75	G protein-coupled receptor 75	1.09818	0.0301771
421	Mmp11	matrix metallopeptidase 11	1.09696	4.89768e-05
422	Pax8	paired box 8	1.094	0.0168495
423	Camk4	calcium/calmodulin-dependent protein kinase IV	1.09362	0.0480938
424	Crim1	cysteine rich transmembrane BMP regulator 1	1.09336	0.0144778
425	Per3	period circadian regulator 3	1.09155	0.00170623
426	Plpp4	phospholipid phosphatase 4	1.08998	0.00477297
427	Arnt2	aryl hydrocarbon receptor nuclear translocator 2	1.08987	0.0103988
428	Ankrd55	ankyrin repeat domain 55	1.08762	6.4898e-07
429	ENSRNOG00000063238	-	1.08744	0.0193987
430	Mpig6b	megakaryocyte and platelet inhibitory receptor G6b	1.08723	0.010258
431	Btla	B and T lymphocyte associated	1.08707	0.0267774
432	Mctp2	multiple C2 and transmembrane domain containing 2	1.08666	0.0119906
433	Pcdh10	protocadherin 10	1.0824	0.0252935
434	Grik5	glutamate ionotropic receptor kainate type subunit 5	1.07961	0.000449339
435	Chrdl1	chordin-like 1	1.07808	0.0459292
436	Glb1l3	galactosidase, beta 1-like 3	1.07529	0.0157447
437	Mturn	maturin, neural progenitor differentiation regulator homolog	1.07436	0.0415078
438	Pawr	pro-apoptotic WT1 regulator	1.07354	5.60564e-05
439	Ldb3	LIM domain binding 3	1.07148	0.00265274
440	Rab11fip1	RAB11 family interacting protein 1	1.07077	0.00212551
441	Amhr2	anti-Mullerian hormone receptor type 2	1.07059	0.000747395
442	Zap70	zeta chain of T cell receptor associated protein kinase 70	1.06964	0.00181815
443	Phlda2	pleckstrin homology-like domain, family A, member 2	1.0661	0.0190953
444	Pou3f1	POU class 3 homeobox 1	1.06472	0.00120021
445	Lrrc2	leucine rich repeat containing 2	1.06325	0.0257396
446	RT1-S3	RT1 class Ib, locus S3	1.06325	0.00209386
447	C2cd4c	C2 calcium-dependent domain containing 4C	1.06287	0.0144778
448	Crocc2	ciliary rootlet coiled-coil, rootletin family member 2	1.06096	0.000405189
449	L1cam	L1 cell adhesion molecule	1.0605	0.0285091
450	Sema5a	semaphorin 5A	1.05861	0.0352675
451	Hba-a1	hemoglobin alpha, adult chain 1	1.05782	0.00944076
452	Megf11	multiple EGF-like-domains 11	1.05665	0.00350135
453	Sdr16c5	short chain dehydrogenase/reductase family 16C, member 5	1.05095	0.0228352
454	Ap1m2	adaptor related protein complex 1 subunit mu 2	1.048	0.0289873
455	Ccl2	C-C motif chemokine ligand 2	1.0469	0.00461043
456	Vgll3	vestigial-like family member 3	1.04575	0.032191
457	ENSRNOG00000068530	-	1.0455	0.036866
458	Iqub	IQ motif and ubiquitin domain containing	1.04474	0.00815063
459	Hes1	hes family bHLH transcription factor 1	1.0445	1.60548e-05
460	ENSRNOG00000070543	-	1.04379	0.00120706
461	Acsbg1	acyl-CoA synthetase bubblegum family member 1	1.04264	0.0289139
462	Ntf3	neurotrophin 3	1.04161	0.0100258
463	Ca12	carbonic anhydrase 12	1.04151	0.0261153
464	H1f8	H1.8 linker histone	1.03891	0.0328301
465	Cys1	cystin 1	1.0351	9.32745e-05
466	Rassf4	Ras association domain family member 4	1.03487	2.52958e-05
467	Otud1	OTU deubiquitinase 1	1.03334	1.74699e-09
468	Ifi27l2b	interferon, alpha-inducible protein 27 like 2B	1.03277	0.0150945
469	Oas1e	2'-5' oligoadenylate synthetase 1E	1.0318	0.0379253
470	Cirop	ciliated left-right organizer metallopeptidase	1.03097	0.0203001
471	ENSRNOG00000069423	-	1.03	0.00181349
472	Rcan2	regulator of calcineurin 2	1.02924	0.00192519
473	Adamts15	ADAM metallopeptidase with thrombospondin type 1 motif, 15	1.02871	0.0297298
474	ENSRNOG00000066588	-	1.02802	0.0449272
475	Astl	astacin like metalloendopeptidase	1.02439	0.0261266
476	Adra2a	adrenoceptor alpha 2A	1.0222	0.0168029
477	Fcmr	Fc mu receptor	1.02152	0.0367692
478	Asic2	acid sensing ion channel subunit 2	1.01595	0.027762
479	Ptprcap	protein tyrosine phosphatase, receptor type, C-associated protein	1.01369	0.0421331
480	Nr1d2	nuclear receptor subfamily 1, group D, member 2	1.0135	2.48842e-06
481	Lratd2	LRAT domain containing 2	1.01291	0.0312684
482	Ccl19	C-C motif chemokine ligand 19	1.01259	0.0331094
483	Fxyd7	FXYD domain-containing ion transport regulator 7	1.0115	0.00419505
484	Lrrn4	leucine rich repeat neuronal 4	1.00989	0.00613602
485	Birc3	baculoviral IAP repeat-containing 3	1.00944	1.25042e-06
486	Pheta2	PH domain containing endocytic trafficking adaptor 2	1.00742	0.000212768
487	Aqp1	aquaporin 1	1.00686	0.0336649
488	Bex2	brain expressed X-linked 2	1.00593	0.0300863
489	Cyp2e1	cytochrome P450, family 2, subfamily e, polypeptide 1	1.00362	0.00012694
490	Tgfbi	transforming growth factor, beta induced	1.00227	0.000382389
491	Tspy26	testis specific protein, Y-linked 26	1.00204	0.00313746
492	Lnx1	ligand of numb-protein X 1	1.00073	0.00551253
493	ND6	NADH dehydrogenase subunit 6	-1.00094	3.39485e-08
494	Rmdn2	regulator of microtubule dynamics 2	-1.00393	0.000401255
495	Tmem44	transmembrane protein 44	-1.00528	0.000874154
496	Fam126a	family with sequence similarity 126, member A	-1.00818	0.00157011
497	Glmp	glycosylated lysosomal membrane protein	-1.00828	0.000845668
498	Rps6ka1	ribosomal protein S6 kinase A1	-1.0092	6.93198e-06
499	Klhl36	kelch-like family member 36	-1.00974	0.00132386
500	Igf1r	insulin-like growth factor 1 receptor	-1.00981	0.0272089
501	Ltbp2	latent transforming growth factor beta binding protein 2	-1.01142	0.00932617
502	Slc9a5	solute carrier family 9 member A5	-1.01538	0.0229619
503	Prelid2	PRELI domain containing 2	-1.01544	0.00813426
504	Gstt1	glutathione S-transferase theta 1	-1.01558	0.0197954
505	Fzd3	frizzled class receptor 3	-1.01701	0.0376252
506	Suclg2	succinate-CoA ligase GDP-forming subunit beta	-1.02066	0.00932617
507	Zbed4	zinc finger, BED-type containing 4	-1.02801	0.00802461
508	Acot2	acyl-CoA thioesterase 2	-1.02887	0.000745084
509	Wipf3	WAS/WASL interacting protein family, member 3	-1.03003	4.09108e-06
510	Fam83g	family with sequence similarity 83, member G	-1.03271	0.0132388
511	Prr32	proline rich 32	-1.03505	0.0243072
512	Acp5	acid phosphatase 5, tartrate resistant	-1.03671	0.000501706
513	Farp1	FERM, ARH/RhoGEF and pleckstrin domain protein 1	-1.03698	0.0328772
514	Gdpgp1	GDP-D-glucose phosphorylase 1	-1.03977	6.61632e-05
515	Unc79	unc-79 homolog, NALCN channel complex subunit	-1.0406	0.00905885
516	Rab33a	RAB33A, member RAS oncogene family	-1.04152	0.0425446
517	Aadat	aminoadipate aminotransferase	-1.04323	0.00406826
518	Cd248	CD248 molecule	-1.04349	0.00467479
519	Tigar	TP53 induced glycolysis regulatory phosphatase	-1.04461	0.0328301
520	Myo10	myosin X	-1.04674	0.0320342
521	Fads6	fatty acid desaturase 6	-1.04868	0.00107264
522	Bdh1	3-hydroxybutyrate dehydrogenase 1	-1.05633	0.000484362
523	Cdh17	cadherin 17	-1.05932	0.0470201
524	LOC500959	triosephosphate isomerase	-1.06075	8.64458e-08
525	Sipa1l3	signal-induced proliferation-associated 1 like 3	-1.0618	0.0144778
526	ENSRNOG00000070418	-	-1.06209	0.0265406
527	Immp2l	inner mitochondrial membrane peptidase subunit 2	-1.06465	0.00121481
528	Pdlim4	PDZ and LIM domain 4	-1.06553	0.00215071
529	Aldh1l2	aldehyde dehydrogenase 1 family, member L2	-1.06671	0.0317674
530	Cxadr	CXADR, Ig-like cell adhesion molecule	-1.07323	0.00636275
531	Gpr182	G protein-coupled receptor 182	-1.07836	0.0079817
532	Lpcat3	lysophosphatidylcholine acyltransferase 3	-1.08165	0.0020318
533	Agxt2	alanine-glyoxylate aminotransferase 2	-1.08441	0.00837927
534	Hes6	hes family bHLH transcription factor 6	-1.09316	1.71168e-05
535	ENSRNOG00000065786	-	-1.10307	0.00237505
536	Calhm5	calcium homeostasis modulator family member 5	-1.10505	0.00761945
537	Hpdl	4-hydroxyphenylpyruvate dioxygenase-like	-1.10551	0.00550633
538	Col7a1	collagen type VII alpha 1 chain	-1.10744	0.0104627
539	Slx4ip	SLX4 interacting protein	-1.10848	1.28713e-09
540	Cbr1	carbonyl reductase 1	-1.10887	0.00411442
541	Syngr4	synaptogyrin 4	-1.11256	0.0223893
542	Miga2	mitoguardin 2	-1.1139	1.7964e-05
543	Hist1h2bq	histone cluster 1 H2B family member Q	-1.11791	0.000563417
544	Proca1	protein interacting with cyclin A1	-1.12132	0.0197954
545	Prdx3	peroxiredoxin 3	-1.12484	0.00639505
546	Clhc1	clathrin heavy chain linker domain containing 1	-1.12683	0.0310725
547	Me1	malic enzyme 1	-1.12835	0.000177187
548	Agmat	agmatinase	-1.13201	0.00110378
549	ENSRNOG00000064540	-	-1.1333	0.0333961
550	Agpat2	1-acylglycerol-3-phosphate O-acyltransferase 2	-1.14272	0.000487276
551	Rgcc	regulator of cell cycle	-1.14291	0.0431549
552	ENSRNOG00000061936	-	-1.14347	0.000529016
553	Sel1l3	SEL1L family member 3	-1.14453	0.00104982
554	ENSRNOG00000068860	-	-1.14906	0.000101259
555	Fbxo16	F-box protein 16	-1.15047	0.000363359
556	ENSRNOG00000031167	-	-1.15173	0.0344412
557	Nacc2	NACC family member 2	-1.15387	0.00661386
558	Bphl	biphenyl hydrolase like	-1.15401	6.61632e-05
559	MSTRG.11753	-	-1.15503	8.049e-09
560	Slc4a5	solute carrier family 4 member 5	-1.15516	0.00148077
561	Gnat1	G protein subunit alpha transducin 1	-1.15898	0.0337554
562	Matk	megakaryocyte-associated tyrosine kinase	-1.15905	0.0101166
563	LOC100910099	UBX domain-containing protein 2A-like	-1.16251	0.0491286
564	Acsl4	acyl-CoA synthetase long-chain family member 4	-1.16347	0.00147187
565	Extl1	exostosin-like glycosyltransferase 1	-1.16373	0.0268442
566	Rab3a	RAB3A, member RAS oncogene family	-1.16706	0.0109329
567	Cabcoco1	ciliary associated calcium binding coiled-coil 1	-1.16761	0.00845423
568	Ppif	peptidylprolyl isomerase F	-1.16899	0.00203086
569	Echdc3	enoyl CoA hydratase domain containing 3	-1.1694	0.0329503
570	Loxl4	lysyl oxidase-like 4	-1.17655	0.00109052
571	Cbarp	CACN subunit beta associated regulatory protein	-1.17784	0.000822629
572	ENSRNOG00000055383	-	-1.18048	0.00787182
573	ENSRNOG00000069177	-	-1.18097	0.00197964
574	Col4a2	collagen type IV alpha 2 chain	-1.18298	1.84136e-15
575	Bsn	bassoon (presynaptic cytomatrix protein)	-1.1837	0.0323262
576	Abhd3	abhydrolase domain containing 3, phospholipase	-1.19242	0.000143142
577	ENSRNOG00000064569	-	-1.19277	0.00765197
578	Id2	inhibitor of DNA binding 2	-1.19512	0.0071411
579	Lonrf3	LON peptidase N-terminal domain and ring finger 3	-1.19615	0.00276527
580	Cdr2l	cerebellar degeneration-related protein 2-like	-1.19733	1.71523e-06
581	Asns	asparagine synthetase (glutamine-hydrolyzing)	-1.19745	1.97683e-05
582	Kifc3	kinesin family member C3	-1.198	0.0159168
583	Hdhd2	haloacid dehalogenase-like hydrolase domain containing 2	-1.19831	1.02677e-05
584	Arntl	aryl hydrocarbon receptor nuclear translocator-like	-1.20514	0.00196013
585	Ildr1	immunoglobulin-like domain containing receptor 1	-1.20594	0.00288773
586	Usp43	ubiquitin specific peptidase 43	-1.20923	0.00341753
587	Col20a1	collagen type XX alpha 1 chain	-1.21025	0.0137301
588	Mgarp	mitochondria-localized glutamic acid-rich protein	-1.2196	0.000183412
589	Acat1	acetyl-CoA acetyltransferase 1	-1.22092	0.00341167
590	Htatip2	HIV-1 Tat interactive protein 2	-1.2212	0.000668404
591	Col18a1	collagen type XVIII alpha 1 chain	-1.22393	1.65889e-11
592	Creb3l1	cAMP responsive element binding protein 3-like 1	-1.22756	6.99828e-07
593	Sema7a	semaphorin 7A (John Milton Hagen blood group)	-1.24535	0.00589438
594	Trim43a	tripartite motif-containing 43A	-1.24551	0.0119501
595	Calml3	calmodulin-like 3	-1.24757	0.00161881
596	Slc25a25	solute carrier family 25 member 25	-1.24907	0.00138877
597	Fabp4	fatty acid binding protein 4	-1.24946	0.00023915
598	ENSRNOG00000067743	-	-1.25287	0.0156956
599	B3gnt8	UDP-GlcNAc:betaGal beta-1,3-N-acetylglucosaminyltransferase 8	-1.25364	0.0310725
600	Kng2	kininogen 2	-1.25459	0.00153922
601	Zdhhc23	zinc finger DHHC-type palmitoyltransferase 23	-1.25523	6.75374e-06
602	Hspe1	heat shock protein family E (Hsp10) member 1	-1.25841	0.00172969
603	Ccdc66	coiled-coil domain containing 66	-1.25854	0.00337846
604	Afmid	arylformamidase	-1.26843	0.0203997
605	ENSRNOG00000065187	-	-1.26851	0.00114861
606	Prrg4	proline rich and Gla domain 4	-1.26875	0.0212645
607	Fam110c	family with sequence similarity 110, member C	-1.27059	0.00612389
608	Tnfrsf22	tumor necrosis factor receptor superfamily, member 22	-1.27149	1.03562e-06
609	Cd109	CD109 molecule	-1.27283	6.45839e-05
610	Prph	peripherin	-1.27839	0.00920568
611	Atp7b	ATPase copper transporting beta	-1.2804	0.0478283
612	Armcx4	armadillo repeat containing, X-linked 4	-1.28721	0.00567612
613	RGD1559714	similar to TDPOZ3	-1.28792	0.0490611
614	Mmd	monocyte to macrophage differentiation-associated	-1.2884	0.0119663
615	Cep152	centrosomal protein 152	-1.28855	0.0115313
616	Fkbp5	FKBP prolyl isomerase 5	-1.2895	2.94368e-15
617	ENSRNOG00000005185	-	-1.29047	4.70843e-06
618	Necab2	N-terminal EF-hand calcium binding protein 2	-1.29101	0.000336452
619	Tns3	tensin 3	-1.29118	6.14701e-05
620	Slc36a2	solute carrier family 36 member 2	-1.29127	3.79857e-05
621	Gnpda1	glucosamine-6-phosphate deaminase 1	-1.29277	9.87999e-06
622	Slc29a3	solute carrier family 29 member 3	-1.29326	1.97966e-07
623	Nol4l	nucleolar protein 4-like	-1.29838	0.00011592
624	Cptp	ceramide-1-phosphate transfer protein	-1.29849	0.000249356
625	Hist1h2an	histone cluster 1, H2an	-1.30438	0.00103076
626	ENSRNOG00000007495	-	-1.30468	0.00944076
627	LOC685782	similar to PRAME family member 9	-1.30522	0.0308085
628	Tead4	TEA domain transcription factor 4	-1.30822	0.0111437
629	Stab1	stabilin 1	-1.31066	0.00171239
630	Sh3tc2	SH3 domain and tetratricopeptide repeats 2	-1.31586	7.27682e-09
631	Ccdc88c	coiled-coil domain containing 88C	-1.3221	0.00264523
632	Lgr5	leucine rich repeat containing G protein coupled receptor 5	-1.3301	0.0246374
633	Kcnab3	potassium voltage-gated channel subfamily A regulatory beta subunit 3	-1.33036	0.00336021
634	Slc16a6	solute carrier family 16, member 6	-1.33167	0.00440235
635	Dusp6	dual specificity phosphatase 6	-1.34169	0.000262658
636	ENSRNOG00000065005	-	-1.34395	0.0407761
637	LOC102550999	uncharacterized LOC102550999	-1.34635	0.0158226
638	Glod5	glyoxalase domain containing 5	-1.35058	0.0468346
639	H3c13	H3 clustered histone 13	-1.35247	0.0172347
640	Rbm47	RNA binding motif protein 47	-1.35672	0.0036417
641	Plat	plasminogen activator, tissue type	-1.36912	0.00181349
642	Prlr	prolactin receptor	-1.36924	0.0293117
643	Psat1	phosphoserine aminotransferase 1	-1.36953	0.000475994
644	Ada	adenosine deaminase	-1.37884	0.000382389
645	Hmgcr	3-hydroxy-3-methylglutaryl-CoA reductase	-1.38004	0.0454656
646	Slc27a5	solute carrier family 27 member 5	-1.38189	0.00632131
647	Wscd1	WSC domain containing 1	-1.38733	0.000529771
648	Baz1a	bromodomain adjacent to zinc finger domain, 1A	-1.39847	1.8747e-06
649	Etv4	ETS variant transcription factor 4	-1.39863	0.00173624
650	Ldlrad2	low density lipoprotein receptor class A domain containing 2	-1.40011	0.0302981
651	Padi2	peptidyl arginine deiminase 2	-1.40723	0.00334137
652	Slc35e3	solute carrier family 35, member E3	-1.41012	0.000183806
653	Mob4	MOB family member 4, phocein	-1.41774	7.92345e-05
654	Nr5a2	nuclear receptor subfamily 5, group A, member 2	-1.41784	0.0239951
655	Aldh1a3	aldehyde dehydrogenase 1 family, member A3	-1.42021	0.0187273
656	Tysnd1	trypsin like peroxisomal matrix peptidase 1	-1.42413	7.63304e-08
657	Fitm1	fat storage-inducing transmembrane protein 1	-1.43221	0.0285512
658	Slc16a4	solute carrier family 16, member 4	-1.43275	0.00257407
659	Zbtb8b	zinc finger and BTB domain containing 8b	-1.43283	0.0106443
660	Cabp1	calcium binding protein 1	-1.43285	0.000613863
661	MSTRG.15774	-	-1.43407	0.0230569
662	Kalrn	kalirin, RhoGEF kinase	-1.43569	0.00188003
663	Tub	TUB bipartite transcription factor	-1.44204	0.0372193
664	P2rx6	purinergic receptor P2X 6	-1.44234	0.0059749
665	Proser2	proline and serine rich 2	-1.45191	3.65538e-06
666	Sdc1	syndecan 1	-1.45641	0.00420794
667	LOC103694176	60 kDa heat shock protein, mitochondrial pseudogene	-1.45732	0.0006752
668	Sbk1	SH3 domain binding kinase 1	-1.45816	7.49114e-08
669	LOC688542	similar to carboxylesterase 5	-1.47263	0.000186467
670	Chrna6	cholinergic receptor nicotinic alpha 6 subunit	-1.4749	0.0237165
671	Mlxipl	MLX interacting protein-like	-1.47495	0.00174911
672	Hsd11b1	hydroxysteroid 11-beta dehydrogenase 1	-1.48199	0.00293858
673	Ppargc1b	PPARG coactivator 1 beta	-1.48371	0.00252639
674	Col4a1	collagen type IV alpha 1 chain	-1.49226	9.54601e-18
675	Tg	thyroglobulin	-1.49264	0.00794947
676	LOC100912427	nuclease-sensitive element-binding protein 1-like	-1.49978	0.0177577
677	Fbxo2	F-box protein 2	-1.50185	7.09697e-06
678	ENSRNOG00000067598	-	-1.50207	0.0082294
679	Cadm4	cell adhesion molecule 4	-1.50421	6.8215e-05
680	Tmem119	transmembrane protein 119	-1.50721	0.0212958
681	Sdr9c7	short chain dehydrogenase/reductase family 9C, member 7	-1.50847	0.0206421
682	Hpx	hemopexin	-1.52021	0.012508
683	Tk1	thymidine kinase 1	-1.52181	9.87999e-06
684	Fmnl1	formin-like 1	-1.54754	1.56368e-07
685	Tmem86a	transmembrane protein 86A	-1.55431	4.32655e-08
686	Slc22a6	solute carrier family 22 member 6	-1.55747	0.000754679
687	Hgd	homogentisate 1, 2-dioxygenase	-1.55753	0.0031336
688	ENSRNOG00000017054	-	-1.55878	0.00010579
689	Fam222a	family with sequence similarity 222, member A	-1.56286	5.02742e-09
690	Arc	activity-regulated cytoskeleton-associated protein	-1.56747	0.0159981
691	Naglt1	Na+ dependent glucose transporter 1	-1.574	0.0147956
692	Fdxr	ferredoxin reductase	-1.57565	8.5884e-05
693	Il12rb1	interleukin 12 receptor subunit beta 1	-1.57996	5.76072e-05
694	Hspd1	heat shock protein family D (Hsp60) member 1	-1.58285	1.38462e-06
695	Uxs1	UDP-glucuronate decarboxylase 1	-1.58414	1.93169e-06
696	Cfap99	cilia and flagella associated protein 99	-1.58691	0.014454
697	Baalc	BAALC binder of MAP3K1 and KLF4	-1.59734	0.00705735
698	Krt28	keratin 28	-1.60616	0.00770382
699	Syn2	synapsin II	-1.60877	0.00518106
700	Nkain1	Sodium/potassium transporting ATPase interacting 1	-1.61225	0.0014838
701	H4f3	H1.3 linker histone, cluster member	-1.61791	0.000430419
702	Sgms2	sphingomyelin synthase 2	-1.62569	0.00496949
703	Slc35g1	solute carrier family 35, member G1	-1.62639	0.00585905
704	Tnn	tenascin N	-1.63523	0.0249192
705	Trim7	tripartite motif-containing 7	-1.65634	9.39373e-05
706	Tp53i11	tumor protein p53 inducible protein 11	-1.6574	0.00087847
707	Tnfrsf11a	TNF receptor superfamily member 11A	-1.65944	1.70554e-06
708	ENSRNOG00000047848	-	-1.65967	0.00252639
709	Scx	scleraxis bHLH transcription factor	-1.66402	0.00148028
710	Tsnaxip1	translin-associated factor X interacting protein 1	-1.66706	0.0329032
711	Npas2	neuronal PAS domain protein 2	-1.66773	7.91296e-05
712	Pde4d	phosphodiesterase 4D	-1.67	3.24471e-05
713	Eml1	EMAP like 1	-1.67448	3.56679e-06
714	Gsdmc	gasdermin C	-1.68356	0.0206388
715	Dlec1	DLEC1 cilia and flagella associated protein	-1.69296	0.00383085
716	Mvk	mevalonate kinase	-1.69785	0.000225238
717	Golga7b	golgin A7 family, member B	-1.6998	0.0203001
718	Kcnmb4	potassium calcium-activated channel subfamily M regulatory beta subunit 4	-1.70111	0.0127059
719	LOC120101179	U6 spliceosomal RNA	-1.70562	0.0338741
720	Nudt17	nudix hydrolase 17	-1.70619	0.00520417
721	Trpv4	transient receptor potential cation channel, subfamily V, member 4	-1.71022	2.82667e-06
722	MSTRG.3717	-	-1.71936	0.0309034
723	Rasal1	RAS protein activator like 1	-1.72141	0.00350997
724	Anks6	ankyrin repeat and sterile alpha motif domain containing 6	-1.72873	2.07573e-13
725	Bhlha15	basic helix-loop-helix family, member a15	-1.73677	0.0088183
726	Prima1	proline rich membrane anchor 1	-1.73799	0.000628557
727	LOC108348366	uncharacterized LOC108348366	-1.74094	0.00861457
728	ENSRNOG00000047236	-	-1.74497	0.000382389
729	Crabp2	cellular retinoic acid binding protein 2	-1.74735	0.000499269
730	Rbfox3	RNA binding fox-1 homolog 3	-1.74766	0.0112988
731	ENSRNOG00000068602	-	-1.74788	0.0334334
732	ENSRNOG00000069664	-	-1.74868	0.029233
733	ENSRNOG00000067248	-	-1.74868	0.0389587
734	Ccdc113	coiled-coil domain containing 113	-1.75967	0.0406353
735	Fam166b	family with sequence similarity 166, member B	-1.76092	0.0335426
736	MSTRG.9726	-	-1.76132	0.00339073
737	RGD1561777	similar to Na+ dependent glucose transporter 1	-1.77023	6.3999e-05
738	Anks4b	ankyrin repeat and sterile alpha motif domain containing 4B	-1.78392	3.54089e-07
739	Mthfd2	methylenetetrahydrofolate dehydrogenase (NADP+ dependent) 2, methenyltetrahydrofolate cyclohydrolase	-1.78447	1.22709e-06
740	Cpz	carboxypeptidase Z	-1.78472	0.000742972
741	LOC299190	similar to 60S ribosomal protein L23a	-1.79332	0.0401368
742	ENSRNOG00000070303	-	-1.79678	0.0111437
743	ENSRNOG00000066174	-	-1.79733	0.038662
744	Dlk1	delta like non-canonical Notch ligand 1	-1.7993	0.00239965
745	B3gnt4	UDP-GlcNAc:betaGal beta-1,3-N-acetylglucosaminyltransferase 4	-1.8022	0.024254
746	Gpt2	glutamic--pyruvic transaminase 2	-1.80425	8.22883e-16
747	LOC102548245	uncharacterized LOC102548245	-1.80624	0.0293942
748	Abca6	ATP binding cassette subfamily A member 6	-1.80695	0.027762
749	Hsbp1l1	heat shock factor binding protein 1-like 1	-1.81134	0.0429949
750	Rora	RAR-related orphan receptor A	-1.81138	0.00187561
751	Lrrc10b	leucine rich repeat containing 10B	-1.82611	0.0462786
752	Lrrc75b	leucine rich repeat containing 75B	-1.82994	3.44995e-05
753	Lca5	lebercilin LCA5	-1.84856	0.00151831
754	Acp3	acid phosphatase 3	-1.85182	2.02119e-07
755	Aldh3b1	aldehyde dehydrogenase 3 family, member B1	-1.8563	0.000612379
756	LOC103692282	uncharacterized LOC103692282	-1.86522	5.81543e-09
757	Defb1	defensin beta 1	-1.86971	0.0372193
758	Trib3	tribbles pseudokinase 3	-1.8699	9.94072e-07
759	Itga10	integrin subunit alpha 10	-1.86993	0.0024326
760	Angptl8	angiopoietin-like 8	-1.87981	0.0448162
761	Tiam2	TIAM Rac1 associated GEF 2	-1.88378	1.09991e-05
762	Kl	Klotho	-1.90686	5.40051e-09
763	Fam161a	FAM161 centrosomal protein A	-1.91576	0.00215071
764	ENSRNOG00000066172	-	-1.91863	0.0106567
765	Pfkfb3	6-phosphofructo-2-kinase/fructose-2,6-biphosphatase 3	-1.92961	9.28991e-07
766	Pc	pyruvate carboxylase	-1.93627	3.88092e-05
767	Nlrp10	NLR family, pyrin domain containing 10	-1.93934	0.00153594
768	Rpl39l	ribosomal protein L39-like	-1.9418	0.0275958
769	ENSRNOG00000065846	-	-1.94752	0.0116258
770	Tmem74b	transmembrane protein 74B	-1.95214	0.0453841
771	Grin2a	glutamate ionotropic receptor NMDA type subunit 2A	-1.9555	0.0126848
772	Camk2b	calcium/calmodulin-dependent protein kinase II beta	-1.96482	0.000730414
773	Calr4	calreticulin 4	-1.96656	0.0140018
774	St8sia5	ST8 alpha-N-acetyl-neuraminide alpha-2,8-sialyltransferase 5	-1.99138	5.07101e-07
775	MSTRG.14509	-	-1.99353	0.0168216
776	ENSRNOG00000065699	-	-1.99719	0.00517091
777	Ptpn22	protein tyrosine phosphatase, non-receptor type 22	-2.00266	0.000268206
778	Klc3	kinesin light chain 3	-2.02286	0.000135959
779	Ripply1	ripply transcriptional repressor 1	-2.02568	0.0244708
780	A2m	alpha-2-macroglobulin	-2.03254	0.000382389
781	MSTRG.16732	-	-2.03326	0.000547968
782	Rab44	RAB44, member RAS oncogene family	-2.03488	0.0179829
783	Snai3	snail family transcriptional repressor 3	-2.04242	0.000627106
784	Ceacam16	CEA cell adhesion molecule 16, tectorial membrane component	-2.0448	0.00152821
785	MSTRG.16626	-	-2.05548	0.0206229
786	Ucp3	uncoupling protein 3	-2.06408	0.00487993
787	Insyn2b	inhibitory synaptic factor family member 2B	-2.07127	0.0218555
788	Acot4	acyl-CoA thioesterase 4	-2.08013	1.58833e-05
789	Dact2	dishevelled-binding antagonist of beta-catenin 2	-2.08111	2.86352e-12
790	Mag	myelin-associated glycoprotein	-2.10069	0.0289855
791	Gpr25	G protein-coupled receptor 25	-2.12018	0.00832292
792	Dync1i1	dynein cytoplasmic 1 intermediate chain 1	-2.1424	0.00172459
793	Clic3	chloride intracellular channel 3	-2.16254	0.00112982
794	Lrat	lecithin retinol acyltransferase	-2.17645	0.00174712
795	ENSRNOG00000070797	-	-2.19274	0.00168497
796	Elapor1	endosome-lysosome associated apoptosis and autophagy regulator 1	-2.20118	0.0409776
797	Plch2	phospholipase C, eta 2	-2.20876	0.0169284
798	Cibar2	CBY1 interacting BAR domain containing 2	-2.2191	0.000806382
799	Apoa1	apolipoprotein A1	-2.2334	1.30092e-11
800	Pon1	paraoxonase 1	-2.23677	0.000210882
801	Klk1c9	kallikrein 1-related peptidase C9	-2.237	0.0417024
802	Inpp5j	inositol polyphosphate-5-phosphatase J	-2.23879	1.09423e-05
803	Mt3	metallothionein 3	-2.24904	1.13196e-05
804	Exd1	exonuclease 3'-5' domain containing 1	-2.28891	0.000796349
805	Thy1	Thy-1 cell surface antigen	-2.30315	1.09423e-05
806	Cenpe	centromere protein E	-2.30605	0.0402587
807	Myl1	myosin, light chain 1	-2.31058	0.0415078
808	Kif1a	kinesin family member 1A	-2.31979	1.59619e-05
809	Epha5	EPH receptor A5	-2.3199	0.00121481
810	Olr157	olfactory receptor 157	-2.3249	0.0144278
811	Ccdc33	coiled-coil domain containing 33	-2.34641	8.92588e-08
812	Micall2	MICAL-like 2	-2.35754	2.33042e-06
813	Tmem150c	transmembrane protein 150C	-2.37752	7.49114e-08
814	Olr155	olfactory receptor 155	-2.37811	3.03737e-06
815	Strip2	striatin interacting protein 2	-2.38099	0.000262658
816	H1f1	H1.1 linker histone, cluster member	-2.40229	0.0101694
817	Lamb3	laminin subunit beta 3	-2.41738	4.83891e-05
818	Lingo3	leucine rich repeat and Ig domain containing 3	-2.42905	0.0150331
819	ENSRNOG00000071060	-	-2.43048	0.014782
820	Sgcg	sarcoglycan, gamma	-2.43558	2.6055e-10
821	Crlf1	cytokine receptor-like factor 1	-2.45387	0.00555675
822	Nfe2l3	NFE2 like bZIP transcription factor 3	-2.47059	0.00273617
823	Cnga1	cyclic nucleotide gated channel subunit alpha 1	-2.49271	1.12951e-07
824	Cyp2a3	cytochrome P450, family 2, subfamily a, polypeptide 3	-2.49676	0.0119947
825	Fgf9	fibroblast growth factor 9	-2.57914	1.8747e-06
826	ENSRNOG00000069051	-	-2.57945	0.000211583
827	ENSRNOG00000028926	-	-2.644	0.000212454
828	Slc6a5	solute carrier family 6 member 5	-2.65029	0.000115345
829	Nacad	NAC alpha domain containing	-2.67016	7.72211e-29
830	Ptpn5	protein tyrosine phosphatase, non-receptor type 5	-2.67055	3.00159e-06
831	Apln	apelin	-2.67072	8.049e-09
832	Plg	plasminogen	-2.68522	0.00546088
833	Trim67	tripartite motif-containing 67	-2.70786	0.00684526
834	Doc2a	double C2 domain alpha	-2.75612	2.02119e-07
835	Tcp11x2	t-complex 11 family, X-linked 2	-2.7771	0.0200366
836	Cd22	CD22 molecule	-2.78447	0.000150006
837	Lrrc74b	leucine rich repeat containing 74B	-2.79839	0.000138912
838	ENSRNOG00000064728	-	-2.80075	0.00135834
839	ENSRNOG00000063553	-	-2.82008	2.79581e-06
840	Olr154	olfactory receptor 154	-2.89617	6.91244e-10
841	Rhcg	Rh family, C glycoprotein	-2.89787	0.0169671
842	Ryr1	ryanodine receptor 1	-2.90941	1.01314e-06
843	ENSRNOG00000070502	-	-2.96976	0.000382389
844	ENSRNOG00000071212	-	-2.9723	1.61175e-11
845	Csn1s1	casein alpha s1	-3.01519	5.62057e-05
846	Enho	energy homeostasis associated	-3.07347	2.52958e-05
847	Ckm	creatine kinase, M-type	-3.12117	6.34356e-05
848	Bpifb2	BPI fold containing family B, member 2	-3.14848	1.87822e-06
849	Bpifb4	BPI fold containing family B, member 4	-3.17133	3.54007e-06
850	Cited1	Cbp/p300-interacting transactivator with Glu/Asp-rich carboxy-terminal domain 1	-3.21605	0.00589443
851	Tnfsf18	TNF superfamily member 18	-3.24605	0.000113651
852	Pla2g1b	phospholipase A2 group IB	-3.37016	1.74699e-09
853	Fam83a	family with sequence similarity 83, member A	-3.63251	0.000690344
854	Dnaaf1	dynein, axonemal, assembly factor 1	-3.68503	0.00124354
855	Cntfr	ciliary neurotrophic factor receptor	-4.32459	0.000357369
856	Lhfpl5	LHFPL tetraspan subfamily member 5	-4.36653	0.00074548
857	LOC689065	hypothetical protein LOC689065	-4.47409	0.000135136
858	Plb1	phospholipase B1	-4.78323	9.34306e-20
859	Ccdc187	coiled-coil domain containing 187	-5.20034	2.94368e-15
860	LOC100909497	putative PRAME family member 24-like	-5.27533	0.000443241
861	Fcer2	Fc epsilon receptor II	-5.4339	6.02113e-07
