# Supplementary material for: The Role of lncRNAs in the Protective Action of Tamoxifen on the Ovaries of Tumor-Bearing Rats Receiving Cyclophosphamide
Source: Int J Mol Sci. 2024 Nov 22;25(23):12538. doi: 10.3390/ijms252312538 (PMC11640806; doi:10.3390/ijms252312538)
Supplement: Supplementary file 1 [file ijms-25-12538-s001.zip › Table S5 KEGG enrichment of co-expressed DEGsand DELs.xls]

## Sheet: Arkusz1
Table S5. KEGG enrichment analysis of the co-expressed DEGs and DELs identified in the ovaries of mammary gland tumor-bearing rats undergoing chemotherapy (CPA) and treated with TAM (CPA+TAM vs. CPA)
No.	KEGG ID	Description	P-adjusted	Number of DEGs enriched to particular KEGG	List of DEGs enriched to the particular KEGG
1	rno04060	Cytokine-cytokine receptor interaction	0.0131913	24	Prlr, Tnfsf10, Bmpr1b, Cd27, Bmp2, Cntfr, Ccl19, Amh, Amhr2, Tnfrsf11b, Cxcr6, Cd70, Inha, Gdf9, Ccl2, Il12b, Xcl1, Tnfrsf11a, Tnfsf18, Cxcl1, Cxcl11, Il12rb1, Ccl17, Tnf
2	rno04710	Circadian rhythm	0.0265774	7	Arntl, Dbp, Bhlhe41, Per3, Rora, Npas2, Nr1d2
3	rno04974	Protein digestion and absorption	0.0338559	12	Cpa1, Cpa2, Col9a3, Col20a1, Slc7a15, Col6a6, Col7a1, Slc36a2, Col4a2, Col4a1, Ctrb1, Col18a1
