# Supplementary material for: The Role of lncRNAs in the Protective Action of Tamoxifen on the Ovaries of Tumor-Bearing Rats Receiving Cyclophosphamide
Source: Int J Mol Sci. 2024 Nov 22;25(23):12538. doi: 10.3390/ijms252312538 (PMC11640806; doi:10.3390/ijms252312538)
Supplement: Supplementary file 1 [file ijms-25-12538-s001.zip › Table S6 Functional enrichment analysis of the co-expressed trans-regulated target DEGs.xlsx]

## Sheet: Arkusz1
Table S6. Functional enrichment analysis (GO) of the co-expresed trans-target genes predicted to be regulated by differentially expressed lncRNAs identified in the ovaries of mammary gland tumor-bearing rats undergoing chemotherapy (CPA) and treated with TAM (CPA+TAM vs. CPA)
No.	GO term ID	Term category	Description	P-adjusted	Number of DEGs enriched to particular GO term	List of DEGs enriched to the particular GO term
1	GO:0045785	BP	positive regulation of cell adhesion	0.0117734	34	Smoc2, Pde4d, Ptpn22, Egflam, Ccn1, Sfrp2, Myo10, Ret, Cd27, Frmd5, Fermt1, Ada, Ccl19, Pawr, Cd3e, Apoa1, Thy1, Hspd1, Igfbp2, Zap70, Efnb3, Skap1, Il12b, Selp, Xcl1, Tnfsf18, Cd83, Hes1, Il12rb1, Fcho1, Dusp26, Nrg1, Cdh13, Tnf
2	GO:0060537	BP	muscle tissue development	0.0227095	33	Arntl, Ryr1, Alpk3, Rbp4, Hamp, Tnni3, Kcnab1, Hmgcr, Foxp2, Bmp2, Agtr2, Id2, Meox2, Scx, Stra6, Tcap, Hlf, Sox9, Kcnk2, Tnn, Myh6, Myh7, Klf5, Fgf9, Sgcg, Nr1d2, Ryr2, Myh15, Tp63, Cxadr, Myom2, Nrg1, Mylk3
3	GO:0019932	BP	second-messenger-mediated signaling	0.000158553	32	Ptgdr2, Cd22, Tnni3, Gal, Pde4d, Gbp1, Ptger3, Aqp1, Sla2, Ada, Edn3, Cd3e, Gpr62, Ccrl2, Cxcr6, Rcan2, Adcyap1, Zap70, Crhr1, Sox9, Nos2, Nr5a2, Selp, Epha5, Ryr2, Insl3, Nrg1, Cdh13, Necab2, Tnf, Cbs, Bhlha15
4	GO:0050767	BP	regulation of neurogenesis	0.0192565	32	Arntl, Rassf10, Tiam2, Mag, Sema5a, Crabp2, Ntf3, Bhlhe41, Bmp2, Lin28a, Bex1, Id2, Mycn, Sox10, Hmga2, Islr2, Thy1, Sema7a, Hes6, Adcyap1, Serpine2, Efnb3, Gfap, Gpr37l1, Camk2b, Fzd3, Kalrn, Hes1, Nrg1, Mt3, Tnf, Cux2
5	GO:0022407	BP	regulation of cell-cell adhesion	0.0211604	32	Pde4d, Ptpn22, Ptger3, Myo10, Cd27, Bmp2, Ada, Ccl19, Epcam, Pawr, Cd3e, Apoa1, Thy1, Hspd1, Igfbp2, Serpine2, Zap70, Efnb3, Skap1, Il12b, Selp, Xcl1, Tnfsf18, Rgcc, Cd83, Kng2, Btla, Hes1, Il12rb1, Fcho1, Tnf, Trpv4
6	GO:0001819	BP	positive regulation of cytokine production	0.0355287	32	Adra2a, Nlrp10, Cd2, Pde4d, Ptpn22, Ccn1, Gbp5, Fermt1, Agpat2, Lbp, Ccl19, Agtr2, Dlk1, Panx2, Cd3e, Rora, Sema7a, Hspd1, Adcyap1, Itk, Nos2, Il12b, Ly9, Xcl1, Clnk, Rgcc, Cd83, Il12rb1, Tnf, Oas1a, Pla2g1b, Trpv4
7	GO:0030198	BP	extracellular matrix organization	0.000125608	31	Adamtsl3, Smoc2, Loxl4, Ccn2, Plg, Egflam, Ccn1, Sfrp2, Fermt1, Bmp2, Col9a3, Creb3l1, Scx, Ntn4, Tnfrsf11b, Adamts15, Adamts8, Col6a6, Sox9, Col23a1, Gfap, Lamb3, Rgcc, Tgfbi, Adamts5, Col4a2, Col4a1, Hdhd2, Tnf, Col18a1, Mmp11
8	GO:0043062	BP	extracellular structure organization	0.000125608	31	Adamtsl3, Smoc2, Loxl4, Ccn2, Plg, Egflam, Ccn1, Sfrp2, Fermt1, Bmp2, Col9a3, Creb3l1, Scx, Ntn4, Tnfrsf11b, Adamts15, Adamts8, Col6a6, Sox9, Col23a1, Gfap, Lamb3, Rgcc, Tgfbi, Adamts5, Col4a2, Col4a1, Hdhd2, Tnf, Col18a1, Mmp11
9	GO:0045229	BP	external encapsulating structure organization	0.000125608	31	Adamtsl3, Smoc2, Loxl4, Ccn2, Plg, Egflam, Ccn1, Sfrp2, Fermt1, Bmp2, Col9a3, Creb3l1, Scx, Ntn4, Tnfrsf11b, Adamts15, Adamts8, Col6a6, Sox9, Col23a1, Gfap, Lamb3, Rgcc, Tgfbi, Adamts5, Col4a2, Col4a1, Hdhd2, Tnf, Col18a1, Mmp11
10	GO:0009914	BP	hormone transport	0.0117734	30	Arntl, Rbp4, Gal, Crym, Adra2a, Hmgcr, Ptger3, Aqp1, Slco1a5, Pax8, Edn3, C1qtnf12, Acsl4, Agtr2, Hmga2, Ccn3, Adcyap1, Inha, Crhr1, Gdf9, Nos2, Kiss1, Epha5, Kalrn, Ildr1, Irs2, Nrg1, Rab11fip1, Tnf, Trpv4
11	GO:0010876	BP	lipid localization	0.035504	30	Rbp4, Gal, Abca4, Crabp2, Fabp4, Lrat, Mest, Lpcat3, Slco1a5, Lbp, Fabp3, Cptp, Acsl4, Agtr2, Abcg5, Apoa1, Aqp9, Stra6, Crhr1, Abca6, Gdf9, Proca1, Nos2, Tnfrsf11a, Irs2, Nrg1, Prelid2, Tnf, Pla2g1b, Trpv4
12	GO:0006869	BP	lipid transport	0.016324	29	Rbp4, Gal, Abca4, Crabp2, Fabp4, Lrat, Lpcat3, Slco1a5, Lbp, Fabp3, Cptp, Acsl4, Agtr2, Abcg5, Apoa1, Aqp9, Stra6, Crhr1, Abca6, Gdf9, Proca1, Nos2, Tnfrsf11a, Irs2, Nrg1, Prelid2, Tnf, Pla2g1b, Trpv4
13	GO:0001503	BP	ossification	0.0355287	29	Scube2, Ryr1, Ccn2, Ccn1, Sfrp2, Bmpr1b, Sgms2, Bmp2, Creb3l1, Cited1, Gata1, Chrdl1, Crim1, Id2, Dlk1, Scx, Acp5, Sox9, Notum, Tnfrsf11a, Tnn, Fgf9, Stc1, Omd, Tp63, Tnf, Cbs, Tmem119, Kl
14	GO:0050673	BP	epithelial cell proliferation	0.04706	29	Cdkn1c, Sema5a, Sfrp2, Foxp2, Tacstd2, Fermt1, Bmp2, Rps6ka1, Sdr16c5, Esrp1, Id2, Dlk1, Hmga2, Ccn3, Apoa1, Cd109, Sox9, Etv4, Nos2, Il12b, Vash2, Rgcc, Fgf9, Plau, Kng2, Hes1, Tp63, Cdh13, Tnf
15	GO:0044282	BP	small molecule catabolic process	0.0099362	28	Aldh3b1, Agxt2, Ddah1, Pon1, Tigar, Ada, Fabp3, Aldh1b1, Acot4, Acot2, Aldh1l2, Acat1, Cyp39a1, Pipox, Afmid, Nos2, Inpp5j, Hgd, Cbr1, Irs2, Aadat, Abhd3, Cdo1, Gnpda1, Mt3, Tysnd1, Cbs, Urad
16	GO:0046879	BP	hormone secretion	0.0253218	28	Arntl, Rbp4, Gal, Adra2a, Hmgcr, Ptger3, Aqp1, Pax8, Edn3, C1qtnf12, Acsl4, Agtr2, Hmga2, Ccn3, Adcyap1, Inha, Crhr1, Gdf9, Nos2, Kiss1, Epha5, Kalrn, Ildr1, Irs2, Nrg1, Rab11fip1, Tnf, Trpv4
17	GO:0001655	BP	urogenital system development	0.044291	28	Dact2, Igf1r, Aldh1a3, Rbp4, Cdkn1c, Prlr, Ret, Aqp1, Tacstd2, Bmp2, Pax8, Lin28a, Anks6, Cited1, Agtr2, Epcam, Id2, Sdc1, Cys1, Amh, Acat1, Stra6, Wnt6, Sox9, Hes1, Tp63, Angpt2, Col4a1
18	GO:0051962	BP	positive regulation of nervous system development	0.0194793	27	Rassf10, Tiam2, Mag, Sema5a, Crabp2, Lrrn1, Ntf3, Flrt3, Bmp2, Bex1, Id2, Sox10, Islr2, Sema7a, Serpine2, Asic2, Gfap, Adgrl3, Camk2b, Fzd3, Kalrn, Hes1, Nrg1, Cbln1, Tnf, Lrrtm3, Cux2
19	GO:0050867	BP	positive regulation of cell activation	0.0352832	27	Hamp, Ccn2, Ptpn22, Cd27, Lbp, Ada, Rps6ka1, Ccl19, Tox, Gata1, Cd3e, Thy1, Hspd1, Igfbp2, Zap70, Crhr1, Efnb3, Havcr1, Il12b, Selp, Xcl1, Cd83, Hes1, Il12rb1, Irs2, Fcho1, Tnf
20	GO:0007548	BP	sex differentiation	0.0355287	27	Utf1, Rbp4, Tnfsf10, Sfrp2, Lhx8, Bmpr1b, A2m, Sohlh1, Col9a3, Cntfr, Nr0b1, Gata1, Sdc1, Immp2l, Amh, Hmga2, Amhr2, Acsbg1, Stra6, Adcyap1, Inha, Sox9, Gdf9, Fgf9, Tp63, Cbr1, Insl3
21	GO:0032102	BP	negative regulation of response to external stimulus	0.0367209	27	Hamp, Plg, Sema5a, Hmgcr, Ptger3, A2m, Lpcat3, Ada, C1qtnf12, Padi2, Ccn3, Apoa1, Acp5, Rora, Cd109, Sema7a, Adcyap1, Serpine2, Il12b, Plau, Nr1d2, Kng2, Cd96, Angpt2, Tnf, Oas1a, Mvk
22	GO:0007584	BP	response to nutrient	0.0105474	26	Igf1r, Ucp3, Hamp, Crym, Hmgcr, Sfrp2, Lrat, A2m, Ada, Acsl4, Abcg5, Pawr, Tnfrsf11b, Cd3e, Apoa1, Acp5, Igfbp2, Havcr1, Nos2, Stc1, Ryr2, Bdh1, Ctrb1, Cbs, Gstt1, Kl
23	GO:0046883	BP	regulation of hormone secretion	0.0117734	26	Arntl, Rbp4, Gal, Adra2a, Hmgcr, Ptger3, Pax8, Edn3, C1qtnf12, Acsl4, Agtr2, Hmga2, Ccn3, Adcyap1, Inha, Crhr1, Gdf9, Nos2, Kiss1, Epha5, Kalrn, Ildr1, Irs2, Nrg1, Rab11fip1, Tnf
24	GO:0042886	BP	amide transport	0.0355287	26	Arntl, Rbp4, Gal, Adra2a, Hmgcr, Ptger3, Aqp1, Pax8, Edn3, C1qtnf12, Cptp, Cdh17, Acsl4, Hmga2, Ccn3, Aqp9, Adcyap1, Crhr1, Nos2, Kiss1, Epha5, Kalrn, Ildr1, Irs2, Tnf, Trpv4
25	GO:0031960	BP	response to corticosteroid	0.0266822	25	Igf1r, Ucp3, Ccn2, Foxo1, Fabp4, Aqp1, A2m, Trim63, Agtr2, Sdc1, Acsbg1, Hspd1, Igfbp2, Adcyap1, Cps1, Tk1, Nos2, Csn1s1, Cxcl1, Gjb2, Stc1, Bdh1, Plat, Cdo1, Tnf
26	GO:0008406	BP	gonad development	0.035504	24	Utf1, Rbp4, Tnfsf10, Sfrp2, Lhx8, Bmpr1b, A2m, Sohlh1, Col9a3, Nr0b1, Gata1, Sdc1, Immp2l, Amh, Hmga2, Amhr2, Acsbg1, Adcyap1, Inha, Sox9, Gdf9, Fgf9, Cbr1, Insl3
27	GO:0045137	BP	development of primary sexual characteristics	0.0355287	24	Utf1, Rbp4, Tnfsf10, Sfrp2, Lhx8, Bmpr1b, A2m, Sohlh1, Col9a3, Nr0b1, Gata1, Sdc1, Immp2l, Amh, Hmga2, Amhr2, Acsbg1, Adcyap1, Inha, Sox9, Gdf9, Fgf9, Cbr1, Insl3
28	GO:0015833	BP	peptide transport	0.0367209	24	Arntl, Rbp4, Gal, Adra2a, Hmgcr, Ptger3, Aqp1, Pax8, Edn3, C1qtnf12, Cdh17, Acsl4, Hmga2, Ccn3, Adcyap1, Crhr1, Nos2, Kiss1, Epha5, Kalrn, Ildr1, Irs2, Tnf, Trpv4
29	GO:0060249	BP	anatomical structure homeostasis	0.04706	24	Rbp4, Hamp, Ccn2, Plg, Tub, Abca4, Gata1, Dlk1, Scx, Tnfrsf11b, Acp5, Lca5, Ush1g, Zg16b, Sox9, Cd7, Tnfrsf11a, Slc28a3, Ildr1, Cxadr, Ccdc66, Oas1a, Tmem119, Trpv4
30	GO:0050727	BP	regulation of inflammatory response	0.04706	24	Hamp, Nlrp10, Ptger3, Fabp4, Lpcat3, Lbp, Ada, C1qtnf12, Ccn3, Apoa1, Acp5, Rora, Sema7a, Hspd1, Adcyap1, Il12b, Xcl1, Tnfrsf11a, Tnfsf18, Nr1d2, Kng2, Tnf, Mvk, Trpv4
31	GO:0001894	BP	tissue homeostasis	0.0311889	23	Rbp4, Hamp, Ccn2, Tub, Abca4, Gata1, Dlk1, Scx, Tnfrsf11b, Acp5, Lca5, Ush1g, Zg16b, Sox9, Cd7, Tnfrsf11a, Slc28a3, Ildr1, Cxadr, Ccdc66, Oas1a, Tmem119, Trpv4
32	GO:0051384	BP	response to glucocorticoid	0.034756	23	Igf1r, Ucp3, Foxo1, Fabp4, Aqp1, A2m, Trim63, Agtr2, Sdc1, Acsbg1, Hspd1, Igfbp2, Adcyap1, Cps1, Tk1, Nos2, Cxcl1, Gjb2, Stc1, Bdh1, Plat, Cdo1, Tnf
33	GO:0030072	BP	peptide hormone secretion	0.035504	23	Arntl, Rbp4, Gal, Adra2a, Hmgcr, Ptger3, Aqp1, Pax8, Edn3, C1qtnf12, Acsl4, Hmga2, Ccn3, Adcyap1, Crhr1, Nos2, Kiss1, Epha5, Kalrn, Ildr1, Irs2, Tnf, Trpv4
34	GO:0007162	BP	negative regulation of cell adhesion	0.035504	23	Dact2, Plg, Sema5a, Ptpn22, Gbp1, Ptger3, Tacstd2, Bmp2, Epcam, Pawr, Apoa1, Dscaml1, Acp5, Serpine2, Xcl1, Tnfsf18, Epha5, Rgcc, Kng2, Btla, Angpt2, Cdh13, Trpv4
35	GO:0002790	BP	peptide secretion	0.0355287	23	Arntl, Rbp4, Gal, Adra2a, Hmgcr, Ptger3, Aqp1, Pax8, Edn3, C1qtnf12, Acsl4, Hmga2, Ccn3, Adcyap1, Crhr1, Nos2, Kiss1, Epha5, Kalrn, Ildr1, Irs2, Tnf, Trpv4
36	GO:1903037	BP	regulation of leukocyte cell-cell adhesion	0.04706	23	Ptpn22, Cd27, Ada, Ccl19, Pawr, Cd3e, Thy1, Hspd1, Igfbp2, Zap70, Efnb3, Skap1, Il12b, Selp, Xcl1, Tnfsf18, Cd83, Kng2, Btla, Hes1, Il12rb1, Fcho1, Tnf
37	GO:0022409	BP	positive regulation of cell-cell adhesion	0.0355287	22	Pde4d, Ptpn22, Myo10, Cd27, Ada, Ccl19, Pawr, Cd3e, Thy1, Hspd1, Igfbp2, Zap70, Efnb3, Skap1, Il12b, Selp, Xcl1, Cd83, Hes1, Il12rb1, Fcho1, Tnf
38	GO:0050769	BP	positive regulation of neurogenesis	0.04706	21	Rassf10, Tiam2, Mag, Sema5a, Crabp2, Ntf3, Bmp2, Bex1, Id2, Sox10, Islr2, Sema7a, Serpine2, Gfap, Camk2b, Fzd3, Kalrn, Hes1, Nrg1, Tnf, Cux2
39	GO:1903039	BP	positive regulation of leukocyte cell-cell adhesion	0.0301926	20	Ptpn22, Cd27, Ada, Ccl19, Pawr, Cd3e, Thy1, Hspd1, Igfbp2, Zap70, Efnb3, Skap1, Il12b, Selp, Xcl1, Cd83, Hes1, Il12rb1, Fcho1, Tnf
40	GO:0045444	BP	fat cell differentiation	0.0435474	20	Arntl, Foxo1, Sfrp2, Fabp4, Lmo3, Trib3, Bmp2, Fabp3, Id2, Trib2, Dlk1, Hmga2, Angptl8, Rora, Lamb3, Klf5, Hes1, Tnf, Mmp11, Trpv4
41	GO:1903522	BP	regulation of blood circulation	0.04706	20	Klk1c9, Ccn2, Tnni3, Adra2a, Pde4d, Hmgcr, Ptger3, Adra1d, Ada, Edn3, Agtr2, Kcnj5, Nos2, Asic2, Myh6, Myh7, Stc1, Ryr2, Cxadr, Tnf
42	GO:0019722	BP	calcium-mediated signaling	0.0227095	19	Ptgdr2, Cd22, Tnni3, Gbp1, Sla2, Ada, Cd3e, Ccrl2, Cxcr6, Rcan2, Zap70, Nr5a2, Selp, Ryr2, Nrg1, Cdh13, Necab2, Tnf, Bhlha15
43	GO:0046395	BP	carboxylic acid catabolic process	0.034756	19	Agxt2, Ddah1, Pon1, Fabp3, Acot4, Acot2, Aldh1l2, Acat1, Pipox, Afmid, Nos2, Hgd, Irs2, Aadat, Abhd3, Cdo1, Gnpda1, Tysnd1, Cbs
44	GO:0016054	BP	organic acid catabolic process	0.035504	19	Agxt2, Ddah1, Pon1, Fabp3, Acot4, Acot2, Aldh1l2, Acat1, Pipox, Afmid, Nos2, Hgd, Irs2, Aadat, Abhd3, Cdo1, Gnpda1, Tysnd1, Cbs
45	GO:0072593	BP	reactive oxygen species metabolic process	0.0418794	19	Ccn2, Prdx3, Foxo1, Ccn1, Tigar, Mycn, Immp2l, Acp5, Birc3, Hspd1, Hba-a1, Hba-a3, Nos2, Cxcl1, Plau, Cbr1, Mt3, Tnf, Cbs
46	GO:0090276	BP	regulation of peptide hormone secretion	0.0461203	19	Arntl, Rbp4, Gal, Adra2a, Hmgcr, Ptger3, Pax8, C1qtnf12, Acsl4, Hmga2, Ccn3, Adcyap1, Nos2, Kiss1, Epha5, Kalrn, Ildr1, Irs2, Tnf
47	GO:0002791	BP	regulation of peptide secretion	0.0472618	19	Arntl, Rbp4, Gal, Adra2a, Hmgcr, Ptger3, Pax8, C1qtnf12, Acsl4, Hmga2, Ccn3, Adcyap1, Nos2, Kiss1, Epha5, Kalrn, Ildr1, Irs2, Tnf
48	GO:0090087	BP	regulation of peptide transport	0.0495436	19	Arntl, Rbp4, Gal, Adra2a, Hmgcr, Ptger3, Pax8, C1qtnf12, Acsl4, Hmga2, Ccn3, Adcyap1, Nos2, Kiss1, Epha5, Kalrn, Ildr1, Irs2, Tnf
49	GO:0061138	BP	morphogenesis of a branching epithelium	0.0423022	18	Sema5a, Sfrp2, Tacstd2, Bmp2, Pax8, Esrp1, Cited1, Agtr2, Mycn, Sox10, Hmga2, Ntn4, Wnt6, Sox9, Etv4, Tp63, Col4a1, Tnf
50	GO:0060047	BP	heart contraction	0.0494834	18	Ccn2, Tnni3, Pde4d, Adra1d, Ada, Edn3, Agtr2, Kcnj5, Myl1, Tcap, Nos2, Myh6, Myh7, Sgcg, Stc1, Ryr2, Cxadr, Tnf
51	GO:0043271	BP	negative regulation of ion transport	0.0294373	17	Hamp, Adra2a, Kcnab1, Ptger3, Eppin, Acsl4, Agtr2, Pawr, Cbarp, Adcyap1, Serpine2, Crhr1, Stc1, Hes1, Ppif, Tnf, Cabp1
52	GO:0043405	BP	regulation of MAP kinase activity	0.0355287	17	Ptpn5, Adra2a, Ptpn22, Hmgcr, Sfrp2, Ntf3, Trib3, Bmp2, Edn3, Ccl19, Trib2, Gdf9, Tnfrsf11a, Kng2, Tnf, Cbs, Pla2g1b
53	GO:0051048	BP	negative regulation of secretion	0.0481361	17	Gal, Adra2a, Hmgcr, Ptger3, Ada, Edn3, Acsl4, Agtr2, Ccn3, Cbarp, Inha, Crhr1, Il12b, Kalrn, Nrg1, Rab11fip1, Tnf
54	GO:0008217	BP	regulation of blood pressure	0.04929	17	Klk1c9, Klk7, Tnni3, Pde4d, Ddah1, Slc4a5, Adra1d, Edn3, Agtr2, Id2, Hba-a1, Nos2, Asic2, Gpr37l1, Myh6, Tnf, Kl
55	GO:0055123	BP	digestive system development	0.035504	16	Igf1r, Cdkn1c, Sfrp2, Tigar, Ada, Id2, Sox10, Stra6, Cps1, Tk1, Klf5, Fgf9, Hes1, Tp63, Dnaaf1, Tnf
56	GO:0046660	BP	female sex differentiation	0.040032	16	Rbp4, Lhx8, Bmpr1b, A2m, Sohlh1, Col9a3, Immp2l, Amh, Amhr2, Acsbg1, Stra6, Adcyap1, Inha, Gdf9, Tp63, Cbr1
57	GO:0032368	BP	regulation of lipid transport	0.0105474	15	Gal, Lrat, Lpcat3, Fabp3, Acsl4, Agtr2, Abcg5, Apoa1, Crhr1, Gdf9, Tnfrsf11a, Irs2, Nrg1, Tnf, Trpv4
58	GO:0014013	BP	regulation of gliogenesis	0.0105474	15	Mag, Ntf3, Bmp2, Lin28a, Id2, Mycn, Sox10, Hmga2, Adcyap1, Serpine2, Gfap, Gpr37l1, Hes1, Nrg1, Tnf
59	GO:0045598	BP	regulation of fat cell differentiation	0.0321469	15	Arntl, Foxo1, Sfrp2, Lmo3, Trib3, Bmp2, Id2, Trib2, Dlk1, Rora, Klf5, Hes1, Tnf, Mmp11, Trpv4
60	GO:1905952	BP	regulation of lipid localization	0.0367209	15	Gal, Lrat, Lpcat3, Fabp3, Acsl4, Agtr2, Abcg5, Apoa1, Crhr1, Gdf9, Tnfrsf11a, Irs2, Nrg1, Tnf, Trpv4
61	GO:0050851	BP	antigen receptor-mediated signaling pathway	0.0413004	15	Cd22, Cd19, Pde4d, Ptpn22, Gbp1, Sla2, Ada, Fyb2, Pawr, Cd3e, Thy1, Zap70, Skap1, Itk, Fcho1
62	GO:0051961	BP	negative regulation of nervous system development	0.0413004	15	Mag, Sema5a, Lin28a, Id2, Mycn, Sox10, Hmga2, Thy1, Sema7a, Adcyap1, Efnb3, Gpr37l1, Hes1, Cbln1, Mt3
63	GO:0035270	BP	endocrine system development	0.0418794	15	Arntl, Igf1r, Aldh1a3, Cdkn1c, Bmp2, Pax8, Nr0b1, Hmga2, Tg, Apoa1, Stra6, Adcyap1, Crhr1, Sox9, Hes1
64	GO:1903034	BP	regulation of response to wounding	0.04706	15	Smoc2, Igf1r, Plg, Cadm4, Adra2a, Hmgcr, Ptger3, Fermt1, Cd109, Serpine2, Plau, Kng2, Insl3, Nrg1, Tnf
65	GO:0046631	BP	alpha-beta T cell activation	0.04706	15	Ptpn22, Ada, Ccl19, Tox, Cd3e, Rora, Zap70, Itk, Il12b, Ly9, Xcl1, Tnfsf18, Cd83, Btla, Il12rb1
66	GO:0042476	BP	odontogenesis	0.0454993	14	Perp, Foxo1, Lhx8, Aqp1, Bmp2, Sdc1, Sostdc1, Tnfrsf11b, Wnt10a, Wnt6, Tp63, Adamts5, Nrg1, Apcdd1
67	GO:0048565	BP	digestive tract development	0.0479589	14	Sfrp2, Tigar, Ada, Id2, Sox10, Stra6, Cps1, Tk1, Klf5, Fgf9, Hes1, Tp63, Dnaaf1, Tnf
68	GO:0003073	BP	regulation of systemic arterial blood pressure	0.034756	13	Klk1c9, Klk7, Tnni3, Pde4d, Ddah1, Slc4a5, Adra1d, Edn3, Agtr2, Asic2, Gpr37l1, Tnf, Kl
69	GO:0050852	BP	T cell receptor signaling pathway	0.0355287	13	Pde4d, Ptpn22, Gbp1, Sla2, Ada, Fyb2, Pawr, Cd3e, Thy1, Zap70, Skap1, Itk, Fcho1
70	GO:0061041	BP	regulation of wound healing	0.0413004	13	Smoc2, Plg, Cadm4, Adra2a, Hmgcr, Ptger3, Fermt1, Cd109, Serpine2, Plau, Kng2, Insl3, Tnf
71	GO:0009582	BP	detection of abiotic stimulus	0.0435474	13	Rbp4, Sema5a, Pjvk, Pawr, Gnat1, Serpine2, Tcap, Asic2, Ccdc66, Drgx, Tnf, Lhfpl5, Grik2
72	GO:0009581	BP	detection of external stimulus	0.044291	13	Rbp4, Sema5a, Pjvk, Pawr, Gnat1, Serpine2, Tcap, Asic2, Ccdc66, Drgx, Tnf, Lhfpl5, Grik2
73	GO:0018958	BP	phenol-containing compound metabolic process	0.04706	12	Oca2, Cyp2e1, Crym, Gpr37, Pax8, Dio1, Cited1, Agtr2, Dio3, Tg, Ddc, Kl
74	GO:0042303	BP	molting cycle	0.0494834	12	Arntl, Gal, Fermt1, Sostdc1, Cd109, Wnt10a, Sox9, Fzd3, Foxq1, Tp63, Apcdd1, Tnf
75	GO:0042633	BP	hair cycle	0.0494834	12	Arntl, Gal, Fermt1, Sostdc1, Cd109, Wnt10a, Sox9, Fzd3, Foxq1, Tp63, Apcdd1, Tnf
76	GO:0048708	BP	astrocyte differentiation	0.0333195	11	Mag, Bmp2, Id2, Mycn, Hmga2, Serpine2, Sox9, Gfap, Gpr37l1, Hes1, Mt3
77	GO:0070167	BP	regulation of biomineral tissue development	0.0424171	11	Ccn1, Bmpr1b, Sgms2, Bmp2, Gata1, Wnt6, Sox9, Notum, Omd, Tmem119, Kl
78	GO:0001942	BP	hair follicle development	0.044291	11	Gal, Fermt1, Sostdc1, Cd109, Wnt10a, Sox9, Fzd3, Foxq1, Tp63, Apcdd1, Tnf
79	GO:0019935	BP	cyclic-nucleotide-mediated signaling	0.044291	11	Gal, Pde4d, Ptger3, Aqp1, Gpr62, Adcyap1, Crhr1, Sox9, Nos2, Epha5, Insl3
80	GO:0110149	BP	regulation of biomineralization	0.044291	11	Ccn1, Bmpr1b, Sgms2, Bmp2, Gata1, Wnt6, Sox9, Notum, Omd, Tmem119, Kl
81	GO:0022404	BP	molting cycle process	0.04706	11	Gal, Fermt1, Sostdc1, Cd109, Wnt10a, Sox9, Fzd3, Foxq1, Tp63, Apcdd1, Tnf
82	GO:0022405	BP	hair cycle process	0.04706	11	Gal, Fermt1, Sostdc1, Cd109, Wnt10a, Sox9, Fzd3, Foxq1, Tp63, Apcdd1, Tnf
83	GO:0001657	BP	ureteric bud development	0.04706	11	Ret, Tacstd2, Bmp2, Pax8, Cited1, Agtr2, Epcam, Sdc1, Wnt6, Sox9, Hes1
84	GO:0061326	BP	renal tubule development	0.04706	11	Aqp1, Tacstd2, Bmp2, Pax8, Cited1, Agtr2, Acat1, Wnt6, Sox9, Hes1, Col4a1
85	GO:0098773	BP	skin epidermis development	0.04706	11	Gal, Fermt1, Sostdc1, Cd109, Wnt10a, Sox9, Fzd3, Foxq1, Tp63, Apcdd1, Tnf
86	GO:0007229	BP	integrin-mediated signaling pathway	0.0481361	11	Ccn2, Itga10, Fermt1, Fyb2, Cdh17, Apoa1, Thy1, Adamts15, Sema7a, Adam11, Adamts5
87	GO:0072163	BP	mesonephric epithelium development	0.0481361	11	Ret, Tacstd2, Bmp2, Pax8, Cited1, Agtr2, Epcam, Sdc1, Wnt6, Sox9, Hes1
88	GO:0072164	BP	mesonephric tubule development	0.0481361	11	Ret, Tacstd2, Bmp2, Pax8, Cited1, Agtr2, Epcam, Sdc1, Wnt6, Sox9, Hes1
89	GO:0140353	BP	lipid export from cell	0.010926	10	Gal, Acsl4, Agtr2, Crhr1, Gdf9, Nos2, Tnfrsf11a, Nrg1, Tnf, Trpv4
90	GO:0014015	BP	positive regulation of gliogenesis	0.0355287	10	Mag, Ntf3, Bmp2, Id2, Sox10, Serpine2, Gfap, Hes1, Nrg1, Tnf
91	GO:0030500	BP	regulation of bone mineralization	0.0399396	10	Ccn1, Bmpr1b, Sgms2, Bmp2, Gata1, Sox9, Notum, Omd, Tmem119, Kl
92	GO:0033627	BP	cell adhesion mediated by integrin	0.0409037	10	Itga10, Sfrp2, Ret, Fermt1, Ada, Fyb2, Ccn3, Cd3e, Skap1, Plau
93	GO:1901606	BP	alpha-amino acid catabolic process	0.0409037	10	Agxt2, Ddah1, Acat1, Pipox, Afmid, Nos2, Hgd, Aadat, Cdo1, Cbs
94	GO:0045685	BP	regulation of glial cell differentiation	0.04706	10	Mag, Ntf3, Bmp2, Lin28a, Id2, Mycn, Hmga2, Serpine2, Gpr37l1, Hes1
95	GO:0045599	BP	negative regulation of fat cell differentiation	0.0266822	9	Arntl, Foxo1, Trib3, Trib2, Dlk1, Rora, Tnf, Mmp11, Trpv4
96	GO:0051148	BP	negative regulation of muscle cell differentiation	0.0355287	9	LOC100912427, Bhlhe41, Bmp2, Id2, Ccn3, Klf5, Fgf9, Tmem119, Bhlha15
97	GO:0034698	BP	response to gonadotropin	0.0409037	9	Asns, Pax8, Gata1, Id2, Pawr, Epha5, Gjb2, Cbr1, Plat
98	GO:0060986	BP	endocrine hormone secretion	0.0409037	9	Gal, Aqp1, Agtr2, Inha, Crhr1, Gdf9, Kiss1, Nrg1, Rab11fip1
99	GO:0019933	BP	cAMP-mediated signaling	0.0423358	9	Gal, Pde4d, Ptger3, Gpr62, Adcyap1, Crhr1, Sox9, Epha5, Insl3
100	GO:0051926	BP	negative regulation of calcium ion transport	0.0451076	9	Adra2a, Ptger3, Eppin, Pawr, Cbarp, Crhr1, Stc1, Hes1, Cabp1
101	GO:0046635	BP	positive regulation of alpha-beta T cell activation	0.0467238	9	Ptpn22, Ada, Ccl19, Cd3e, Zap70, Il12b, Xcl1, Cd83, Il12rb1
102	GO:0048710	BP	regulation of astrocyte differentiation	0.00891438	8	Mag, Bmp2, Id2, Mycn, Hmga2, Serpine2, Gpr37l1, Hes1
103	GO:0014014	BP	negative regulation of gliogenesis	0.0355287	8	Lin28a, Id2, Mycn, Sox10, Hmga2, Adcyap1, Gpr37l1, Hes1
104	GO:0071715	BP	icosanoid transport	0.0461203	8	Abcc6, Acsl4, Agtr2, Proca1, Nos2, Tnfrsf11a, Pla2g1b, Trpv4
105	GO:0050854	BP	regulation of antigen receptor-mediated signaling pathway	0.04706	8	Cd22, Cd19, Ptpn22, Gbp1, Sla2, Ada, Pawr, Thy1
106	GO:0030325	BP	adrenal gland development	0.0356625	7	Igf1r, Cdkn1c, Nr0b1, Hmga2, Apoa1, Stra6, Crhr1
107	GO:0072210	BP	metanephric nephron development	0.0356625	7	Ret, Aqp1, Pax8, Cited1, Agtr2, Sox9, Hes1
108	GO:0046640	BP	regulation of alpha-beta T cell proliferation	0.0438371	7	Ptpn22, Cd3e, Zap70, Il12b, Xcl1, Btla, Il12rb1
109	GO:0033628	BP	regulation of cell adhesion mediated by integrin	0.04706	7	Sfrp2, Ret, Fermt1, Ada, Cd3e, Skap1, Plau
110	GO:0046633	BP	alpha-beta T cell proliferation	0.04706	7	Ptpn22, Cd3e, Zap70, Il12b, Xcl1, Btla, Il12rb1
111	GO:1903524	BP	positive regulation of blood circulation	0.04706	7	Ccn2, Pde4d, Ptger3, Adra1d, Ada, Edn3, Ryr2
112	GO:0035988	BP	chondrocyte proliferation	0.025336	6	Scube2, Ccn2, Hmga2, Ccn3, Sox9, Stc1
113	GO:0033688	BP	regulation of osteoblast proliferation	0.035504	6	Igf1r, Ccn1, Bmp2, Gata1, Tnn, Tmem119
114	GO:0046641	BP	positive regulation of alpha-beta T cell proliferation	0.0355287	6	Ptpn22, Cd3e, Zap70, Il12b, Xcl1, Il12rb1
115	GO:0050858	BP	negative regulation of antigen receptor-mediated signaling pathway	0.0420231	6	Cd22, Ptpn22, Gbp1, Sla2, Pawr, Thy1
116	GO:0033687	BP	osteoblast proliferation	0.0467238	6	Igf1r, Ccn1, Bmp2, Gata1, Tnn, Tmem119
117	GO:0045686	BP	negative regulation of glial cell differentiation	0.04706	6	Lin28a, Id2, Mycn, Hmga2, Gpr37l1, Hes1
118	GO:0002053	BP	positive regulation of mesenchymal cell proliferation	0.04929	6	Foxp2, Mycn, Sox9, Fgf9, Tp63, Irs2
119	GO:0032354	BP	response to follicle-stimulating hormone	0.04929	6	Asns, Gata1, Id2, Pawr, Epha5, Plat
120	GO:0048711	BP	positive regulation of astrocyte differentiation	0.0117734	5	Mag, Bmp2, Id2, Serpine2, Hes1
121	GO:0007343	BP	egg activation	0.016324	5	Nlrp5, Zp2, Astl, Camk2b, Plat
122	GO:0033690	BP	positive regulation of osteoblast proliferation	0.0204086	5	Igf1r, Ccn1, Bmp2, Gata1, Tmem119
123	GO:0070278	BP	extracellular matrix constituent secretion	0.0204086	5	Ccn2, Bmp2, Creb3l1, Rgcc, Hdhd2
124	GO:0072234	BP	metanephric nephron tubule development	0.0355287	5	Aqp1, Pax8, Acat1, Sox9, Hes1
125	GO:0033630	BP	positive regulation of cell adhesion mediated by integrin	0.044291	5	Sfrp2, Ret, Fermt1, Cd3e, Skap1
126	GO:0007530	BP	sex determination	0.04706	5	Igf1r, Nr0b1, Amh, Sox9, Fgf9
127	GO:0072170	BP	metanephric tubule development	0.04706	5	Aqp1, Pax8, Acat1, Sox9, Hes1
128	GO:0072243	BP	metanephric nephron epithelium development	0.04706	5	Aqp1, Pax8, Acat1, Sox9, Hes1
129	GO:0001973	BP	G protein-coupled adenosine receptor signaling pathway	0.0418794	4	Ada, Gnat1, Acp3, Necab2
130	GO:0035588	BP	G protein-coupled purinergic receptor signaling pathway	0.0418794	4	Ada, Gnat1, Acp3, Necab2
131	GO:0051775	BP	response to redox state	0.0418794	4	Arntl, Npas2, Nos2, Ryr2
132	GO:0042487	BP	regulation of odontogenesis of dentin-containing tooth	0.0461203	4	Bmp2, Tnfrsf11b, Wnt10a, Apcdd1
133	GO:0048537	BP	mucosa-associated lymphoid tissue development	0.0461203	4	Ret, Ada, Tox, Id2
134	GO:0048541	BP	Peyer's patch development	0.0461203	4	Ret, Ada, Tox, Id2
135	GO:0010832	BP	negative regulation of myotube differentiation	0.0481361	4	Bhlhe41, Ccn3, Tmem119, Bhlha15
136	GO:0031012	CC	extracellular matrix	5.15428e-06	40	Adamtsl3, Smoc2, Loxl4, Ccn2, Vwa2, Zp2, Egflam, Ccn1, Sfrp2, Lrrn1, Mfap5, Col9a3, Col20a1, Tmeff1, Lingo3, Ntn4, Ccn3, Tnfrsf11b, Adamts15, Adamts8, Col6a6, Col7a1, Serpine2, Wnt6, Col23a1, Lad1, Lamb3, Tnn, Lrrc66, Lrrc3b, Fgf9, Tgfbi, Omd, Adamts5, Angpt2, Col4a2, Col4a1, Col18a1, Lrrtm3, Mmp11
137	GO:0030312	CC	external encapsulating structure	5.15428e-06	40	Adamtsl3, Smoc2, Loxl4, Ccn2, Vwa2, Zp2, Egflam, Ccn1, Sfrp2, Lrrn1, Mfap5, Col9a3, Col20a1, Tmeff1, Lingo3, Ntn4, Ccn3, Tnfrsf11b, Adamts15, Adamts8, Col6a6, Col7a1, Serpine2, Wnt6, Col23a1, Lad1, Lamb3, Tnn, Lrrc66, Lrrc3b, Fgf9, Tgfbi, Omd, Adamts5, Angpt2, Col4a2, Col4a1, Col18a1, Lrrtm3, Mmp11
138	GO:0009897	CC	external side of plasma membrane	0.000760051	37	Cd248, Cd22, Plg, Cd19, Cd2, Itga10, Prlr, Cd27, Ada, Cntfr, Ccl19, Sdc1, Serpina5, Dlk1, Cd3d, Cd3e, Ccrl2, Thy1, Kcnj5, Izumo1r, Cxcr6, Sema7a, Serpine2, Il12b, Ly9, Fcmr, Selp, Tnfrsf11a, Epha5, Cd83, Btla, Il12rb1, Nrg1, Cdh13, Tnf, Ly6g6c, Fcer2
139	GO:0043235	CC	receptor complex	0.0266822	29	Arntl, Grik5, Igf1r, Arnt2, Loxl4, Adra2a, Itga10, Prlr, Bmpr1b, Gpr37, Ret, Bmp2, Cntfr, Abcg5, Amhr2, Tnfrsf11b, Cd3d, Cd3e, Gpr62, Hspd1, Zap70, Skap1, Il12b, Gpr37l1, Epha5, Gpr156, P2rx6, Il12rb1, Grik2
140	GO:0062023	CC	collagen-containing extracellular matrix	0.000309985	26	Smoc2, Loxl4, Vwa2, Zp2, Egflam, Sfrp2, Col9a3, Col20a1, Tmeff1, Ntn4, Ccn3, Adamts15, Adamts8, Col7a1, Serpine2, Lad1, Lamb3, Tnn, Fgf9, Tgfbi, Omd, Adamts5, Angpt2, Col4a2, Col4a1, Col18a1
141	GO:0005604	CC	basement membrane	0.010926	14	Smoc2, Vwa2, Egflam, Col9a3, Tmeff1, Ntn4, Col7a1, Lad1, Lamb3, Fgf9, Tgfbi, Col4a2, Col4a1, Col18a1
142	GO:0034705	CC	potassium channel complex	0.0418794	10	Grik5, Pde4d, Kcnab1, Hcn1, Kcna4, Kcnmb4, Kcnj5, Kcnab3, Kcnk2, Grik2
143	GO:0042101	CC	T cell receptor complex	0.0367209	4	Cd3d, Cd3e, Zap70, Skap1
144	GO:0030546	MF	signaling receptor activator activity	0.00238773	36	Hamp, Ccn2, Gal, Sema5a, Tnfsf10, Sfrp2, Ntf3, Flrt3, Bmp2, Edn3, Enho, C1qtnf12, Ccl19, Amh, Ccn3, Tnfrsf11b, Tg, Apoa1, Sema7a, Wnt10a, Adcyap1, Wnt6, Inha, Gdf9, Il12b, Grem2, Xcl1, Cxcl1, Fgf9, C1qtnf9, Stc1, Insl3, Nrg1, Ccl17, Tnf, Ly6g6e
145	GO:0048018	MF	receptor ligand activity	0.00354894	35	Hamp, Ccn2, Gal, Sema5a, Tnfsf10, Sfrp2, Ntf3, Flrt3, Bmp2, Edn3, Enho, C1qtnf12, Ccl19, Amh, Ccn3, Tnfrsf11b, Tg, Apoa1, Sema7a, Wnt10a, Adcyap1, Wnt6, Inha, Gdf9, Il12b, Grem2, Xcl1, Cxcl1, Fgf9, C1qtnf9, Stc1, Insl3, Nrg1, Ccl17, Tnf
146	GO:0015267	MF	channel activity	0.0438371	30	Ttyh1, Rhcg, Grik5, Ryr1, Kcnab1, Hcn1, Aqp1, Clic3, Kcna4, Scn9a, Scn7a, Gjb3, Panx2, Kcnmb4, Aqp9, Kcnj5, Asic4, Kcnab3, Asic2, Kcnk2, Cnga1, Tmem150c, Gjb2, Ryr2, P2rx6, Grid1, Cacna2d3, Grik2, Calhm5, Trpv4
147	GO:0022803	MF	passive transmembrane transporter activity	0.0438371	30	Ttyh1, Rhcg, Grik5, Ryr1, Kcnab1, Hcn1, Aqp1, Clic3, Kcna4, Scn9a, Scn7a, Gjb3, Panx2, Kcnmb4, Aqp9, Kcnj5, Asic4, Kcnab3, Asic2, Kcnk2, Cnga1, Tmem150c, Gjb2, Ryr2, P2rx6, Grid1, Cacna2d3, Grik2, Calhm5, Trpv4
148	GO:0022836	MF	gated channel activity	0.035504	24	Ttyh1, Grik5, Ryr1, Kcnab1, Hcn1, Aqp1, Clic3, Kcna4, Scn9a, Scn7a, Kcnmb4, Kcnj5, Asic4, Kcnab3, Asic2, Kcnk2, Cnga1, Tmem150c, Ryr2, P2rx6, Grid1, Cacna2d3, Grik2, Trpv4
149	GO:0016791	MF	phosphatase activity	0.0355287	21	Ptpn5, Plpp4, Plppr5, Ptpn22, Pon1, Tigar, Dusp2, Dusp9, Dusp6, Plppr3, Acp5, Lrrc2, Acp3, Styxl2, Tns3, Inpp5j, Fbp1, Fbp2, Pfkfb3, Dusp26, Hdhd2
150	GO:0050839	MF	cell adhesion molecule binding	0.044291	21	Ccn2, Itga10, Ccn1, Sfrp2, Frmd5, Fermt1, Cdh17, Epcam, Ccn3, Dscaml1, Thy1, Sema7a, Nos2, Gfap, Igsf9, Cdh19, Tnn, Tgfbi, Cxadr, Nrg1, Cdh13
151	GO:0019955	MF	cytokine binding	0.0105474	16	Prlr, Gbp1, Bmpr1b, A2m, Cntfr, Chrdl1, Sostdc1, Ccrl2, Cd109, Cxcr6, Tcap, Il12b, Ackr1, Grem2, Tnfrsf11a, Il12rb1
152	GO:0005178	MF	integrin binding	0.0245667	15	Ccn2, Itga10, Ccn1, Sfrp2, Frmd5, Fermt1, Cdh17, Ccn3, Thy1, Sema7a, Gfap, Tnn, Tgfbi, Cxadr, Nrg1
153	GO:0099094	MF	ligand-gated cation channel activity	0.0418794	11	Grik5, Ryr1, Hcn1, Aqp1, Kcnj5, Asic4, Asic2, Cnga1, Ryr2, P2rx6, Grik2
154	GO:0050840	MF	extracellular matrix binding	0.04706	8	Cd248, Smoc2, Ccn1, Sdc1, Ntn4, Adamts15, Tgfbi, Adamts5
155	GO:0005272	MF	sodium channel activity	0.0409037	7	Grik5, Hcn1, Scn9a, Scn7a, Asic4, Asic2, Grik2
156	GO:0005520	MF	insulin-like growth factor binding	0.035504	6	Igf1r, Ccn2, Ccn1, Crim1, Ccn3, Igfbp2
157	GO:0005501	MF	retinoid binding	0.044291	6	Rbp4, Abca4, Crabp2, Lrat, Serpina5, Stra6
158	GO:0019840	MF	isoprenoid binding	0.04929	6	Rbp4, Abca4, Crabp2, Lrat, Serpina5, Stra6
159	GO:0033549	MF	MAP kinase phosphatase activity	0.034756	5	Dusp2, Dusp9, Dusp6, Styxl2, Dusp26
160	GO:0036122	MF	BMP binding	0.035504	5	Bmpr1b, Chrdl1, Sostdc1, Tcap, Grem2
161	GO:0043027	MF	cysteine-type endopeptidase inhibitor activity involved in apoptotic process	0.0418794	5	Prdx3, Cd27, Rps6ka1, Birc3, Mt3
162	GO:0004683	MF	calmodulin-dependent protein kinase activity	0.04706	5	Camkv, Camk2b, Camk4, Mylk3, Phkg1
163	GO:0019841	MF	retinol binding	0.035504	4	Rbp4, Crabp2, Lrat, Stra6
164	GO:0050308	MF	sugar-phosphatase activity	0.035504	4	Tigar, Fbp1, Fbp2, Pfkfb3
165	GO:0016813	MF	hydrolase activity, acting on carbon-nitrogen (but not peptide) bonds, in linear amidines	0.0367209	4	Ddah1, Padi2, Padi4, Agmat
166	GO:0019203	MF	carbohydrate phosphatase activity	0.0367209	4	Tigar, Fbp1, Fbp2, Pfkfb3
167	GO:0033691	MF	sialic acid binding	0.0418794	4	Siglech, Cd22, Mag, Selp
