# Supplementary material for: The Role of lncRNAs in the Protective Action of Tamoxifen on the Ovaries of Tumor-Bearing Rats Receiving Cyclophosphamide
Source: Int J Mol Sci. 2024 Nov 22;25(23):12538. doi: 10.3390/ijms252312538 (PMC11640806; doi:10.3390/ijms252312538)
Supplement: Supplementary file 1 [file ijms-25-12538-s001.zip › Table S7 Pearson correlation for trans-regulated DEGs and DELs.xlsx]

## Sheet: Arkusz1
Table S7. The Pearson correlation between expression patterns of trans-regulated DEGs and DELs identified in the ovaries of mammary gland tumor-bearing rats undergoing chemotherapy (CPA) and treated with TAM (CPA+TAM vs. CPA)
No.	DELs	DEGs	Pearson correlation	P-value
1	ENSRNOG00000067743	ENSRNOG00000013017	-0.994062	5.21141e-07
2	MSTRG.14509	ENSRNOG00000008026	-0.993266	7.59642e-07
3	ENSRNOG00000070241	ENSRNOG00000046428	-0.993134	8.05186e-07
4	ENSRNOG00000065786	ENSRNOG00000019776	-0.991933	1.30432e-06
5	MSTRG.16626	ENSRNOG00000006319	-0.991519	1.51548e-06
6	ENSRNOG00000062688	ENSRNOG00000046864	-0.989978	2.49769e-06
7	MSTRG.16626	ENSRNOG00000012216	-0.989556	2.82607e-06
8	ENSRNOG00000071212	ENSRNOG00000063752	-0.98955	2.83055e-06
9	MSTRG.15774	ENSRNOG00000047321	-0.9893	3.0378e-06
10	ENSRNOG00000067743	ENSRNOG00000011977	-0.988001	4.28005e-06
11	ENSRNOG00000067743	ENSRNOG00000007713	-0.987925	4.36217e-06
12	ENSRNOG00000067743	ENSRNOG00000013397	-0.987673	4.6395e-06
13	ENSRNOG00000066884	ENSRNOG00000010392	-0.987526	4.80717e-06
14	MSTRG.9726	ENSRNOG00000006990	-0.98737	4.9887e-06
15	ENSRNOG00000064366	ENSRNOG00000011284	-0.986844	5.63722e-06
16	MSTRG.15774	ENSRNOG00000035636	-0.986639	5.90266e-06
17	ENSRNOG00000067312	ENSRNOG00000002408	-0.985704	7.22565e-06
18	ENSRNOG00000063513	ENSRNOG00000020792	-0.985283	7.88108e-06
19	ENSRNOG00000063513	ENSRNOG00000007687	-0.985263	7.91345e-06
20	MSTRG.11753	ENSRNOG00000019065	-0.984681	8.88423e-06
21	ENSRNOG00000065786	ENSRNOG00000006990	-0.983888	1.03298e-05
22	ENSRNOG00000067743	ENSRNOG00000048197	-0.983567	1.09571e-05
23	MSTRG.11753	ENSRNOG00000047321	-0.983475	1.1143e-05
24	ENSRNOG00000016535	ENSRNOG00000018131	-0.982658	1.287e-05
25	MSTRG.15774	ENSRNOG00000055530	-0.981974	1.44467e-05
26	MSTRG.11753	ENSRNOG00000033234	-0.98138	1.59134e-05
27	ENSRNOG00000071212	ENSRNOG00000061237	-0.980766	1.75322e-05
28	MSTRG.11753	ENSRNOG00000067479	-0.980506	1.82493e-05
29	MSTRG.11753	ENSRNOG00000033983	-0.980472	1.83447e-05
30	ENSRNOG00000071212	ENSRNOG00000026585	-0.980386	1.85882e-05
31	MSTRG.9726	ENSRNOG00000019776	-0.980386	1.85886e-05
32	MSTRG.15774	ENSRNOG00000036680	-0.979817	2.0244e-05
33	ENSRNOG00000071212	ENSRNOG00000016950	-0.979731	2.05016e-05
34	ENSRNOG00000067743	ENSRNOG00000031974	-0.979454	2.13505e-05
35	ENSRNOG00000067312	ENSRNOG00000022455	-0.979343	2.16971e-05
36	ENSRNOG00000067743	ENSRNOG00000004330	-0.979094	2.24861e-05
37	ENSRNOG00000064366	ENSRNOG00000001374	-0.978979	2.2858e-05
38	ENSRNOG00000070241	ENSRNOG00000013408	-0.978812	2.34035e-05
39	ENSRNOG00000067743	ENSRNOG00000025551	-0.978811	2.34074e-05
40	ENSRNOG00000065786	ENSRNOG00000050360	-0.978596	2.41213e-05
41	ENSRNOG00000063513	ENSRNOG00000050794	-0.978439	2.46559e-05
42	MSTRG.2163	ENSRNOG00000059579	-0.978179	2.5553e-05
43	ENSRNOG00000067151	ENSRNOG00000014603	-0.978144	2.56749e-05
44	MSTRG.16626	ENSRNOG00000063049	-0.978034	2.6062e-05
45	ENSRNOG00000066884	ENSRNOG00000031287	-0.977902	2.65327e-05
46	ENSRNOG00000066884	ENSRNOG00000018664	-0.977868	2.66529e-05
47	MSTRG.15774	ENSRNOG00000033234	-0.977855	2.67005e-05
48	MSTRG.16732	ENSRNOG00000063752	-0.977703	2.7252e-05
49	ENSRNOG00000067312	ENSRNOG00000023993	-0.977658	2.74151e-05
50	MSTRG.16626	ENSRNOG00000008785	-0.977543	2.78405e-05
51	ENSRNOG00000064366	ENSRNOG00000046566	-0.977254	2.89223e-05
52	MSTRG.2163	ENSRNOG00000019361	-0.977181	2.91997e-05
53	ENSRNOG00000063513	ENSRNOG00000019466	-0.976791	3.0714e-05
54	ENSRNOG00000065786	ENSRNOG00000047414	-0.97673	3.09531e-05
55	ENSRNOG00000067743	ENSRNOG00000064198	-0.976356	3.24618e-05
56	ENSRNOG00000070418	ENSRNOG00000013862	-0.976119	3.34427e-05
57	ENSRNOG00000069588	ENSRNOG00000019361	-0.976002	3.39333e-05
58	ENSRNOG00000070022	ENSRNOG00000047236	-0.975939	3.41975e-05
59	ENSRNOG00000071212	ENSRNOG00000019985	-0.975851	3.45723e-05
60	MSTRG.11753	ENSRNOG00000010840	-0.975821	3.47011e-05
61	MSTRG.16732	ENSRNOG00000065438	-0.975748	3.50141e-05
62	ENSRNOG00000064366	ENSRNOG00000043128	-0.975738	3.50585e-05
63	ENSRNOG00000066884	ENSRNOG00000003765	-0.975532	3.59534e-05
64	ENSRNOG00000071212	ENSRNOG00000048148	-0.975514	3.60328e-05
65	ENSRNOG00000067312	ENSRNOG00000001374	-0.975466	3.62443e-05
66	ENSRNOG00000070241	ENSRNOG00000014448	-0.975189	3.74782e-05
67	ENSRNOG00000065786	ENSRNOG00000013526	-0.975015	3.82648e-05
68	MSTRG.9726	ENSRNOG00000002797	-0.974382	4.12259e-05
69	MSTRG.15774	ENSRNOG00000043304	-0.97422	4.20081e-05
70	MSTRG.11753	ENSRNOG00000000920	-0.97409	4.26465e-05
71	ENSRNOG00000066884	ENSRNOG00000070249	-0.973864	4.37638e-05
72	ENSRNOG00000067743	ENSRNOG00000004208	-0.973568	4.52544e-05
73	MSTRG.15774	ENSRNOG00000011518	-0.973367	4.6291e-05
74	MSTRG.9726	ENSRNOG00000012218	-0.97336	4.63262e-05
75	MSTRG.11753	ENSRNOG00000001720	-0.973352	4.63689e-05
76	MSTRG.16626	ENSRNOG00000061883	-0.973349	4.63849e-05
77	ENSRNOG00000066884	ENSRNOG00000056697	-0.973235	4.6978e-05
78	ENSRNOG00000064307	ENSRNOG00000020792	-0.972785	4.93681e-05
79	MSTRG.16626	ENSRNOG00000027940	-0.972732	4.96559e-05
80	ENSRNOG00000067743	ENSRNOG00000057794	-0.9727	4.98307e-05
81	MSTRG.2163	ENSRNOG00000005413	-0.972665	5.00193e-05
82	ENSRNOG00000070418	ENSRNOG00000020424	-0.972636	5.01818e-05
83	ENSRNOG00000064307	ENSRNOG00000005413	-0.972625	5.02418e-05
84	MSTRG.11753	ENSRNOG00000071010	-0.972465	5.11193e-05
85	ENSRNOG00000067312	ENSRNOG00000010958	-0.972369	5.16532e-05
86	ENSRNOG00000070241	ENSRNOG00000014603	-0.972143	5.29194e-05
87	ENSRNOG00000071212	ENSRNOG00000010047	-0.97204	5.35082e-05
88	MSTRG.16732	ENSRNOG00000010325	-0.972031	5.3556e-05
89	ENSRNOG00000071212	ENSRNOG00000002794	-0.971952	5.40098e-05
90	MSTRG.9726	ENSRNOG00000008034	-0.971843	5.46392e-05
91	MSTRG.11753	ENSRNOG00000055939	-0.971763	5.51028e-05
92	MSTRG.15774	ENSRNOG00000055939	-0.971733	5.52763e-05
93	MSTRG.16626	ENSRNOG00000010320	-0.971701	5.5463e-05
94	ENSRNOG00000070418	ENSRNOG00000019161	-0.971681	5.55779e-05
95	ENSRNOG00000067312	ENSRNOG00000006604	-0.971661	5.56954e-05
96	ENSRNOG00000064366	ENSRNOG00000023993	-0.971644	5.5792e-05
97	ENSRNOG00000067743	ENSRNOG00000039560	-0.971641	5.58142e-05
98	MSTRG.16626	ENSRNOG00000016603	-0.971608	5.6007e-05
99	ENSRNOG00000064809	ENSRNOG00000014603	-0.971518	5.65367e-05
100	MSTRG.14509	ENSRNOG00000010519	-0.971498	5.66571e-05
101	MSTRG.16732	ENSRNOG00000010592	-0.971406	5.72034e-05
102	ENSRNOG00000067743	ENSRNOG00000004084	-0.971333	5.76349e-05
103	ENSRNOG00000066884	ENSRNOG00000032699	-0.971319	5.7718e-05
104	ENSRNOG00000067743	ENSRNOG00000053687	-0.971251	5.81299e-05
105	ENSRNOG00000062688	ENSRNOG00000055596	-0.97118	5.8559e-05
106	ENSRNOG00000066884	ENSRNOG00000030149	-0.971147	5.87588e-05
107	MSTRG.11753	ENSRNOG00000069330	-0.970792	6.0939e-05
108	MSTRG.11753	ENSRNOG00000001653	-0.97077	6.1074e-05
109	MSTRG.16626	ENSRNOG00000055499	-0.970686	6.15954e-05
110	ENSRNOG00000067743	ENSRNOG00000017060	-0.970444	6.31241e-05
111	ENSRNOG00000016535	ENSRNOG00000000634	-0.970441	6.31427e-05
112	MSTRG.9726	ENSRNOG00000013526	-0.97043	6.32157e-05
113	ENSRNOG00000067312	ENSRNOG00000000245	-0.970356	6.3687e-05
114	MSTRG.15774	ENSRNOG00000026466	-0.970154	6.4989e-05
115	ENSRNOG00000066884	ENSRNOG00000043304	-0.970136	6.51045e-05
116	ENSRNOG00000071212	ENSRNOG00000015075	-0.969984	6.60954e-05
117	ENSRNOG00000066588	ENSRNOG00000007687	-0.96992	6.65145e-05
118	ENSRNOG00000071212	ENSRNOG00000012058	-0.969848	6.69931e-05
119	ENSRNOG00000062972	ENSRNOG00000032329	-0.969723	6.78238e-05
120	ENSRNOG00000071212	ENSRNOG00000032246	-0.969721	6.7837e-05
121	ENSRNOG00000067743	ENSRNOG00000025480	-0.969699	6.79813e-05
122	ENSRNOG00000067743	ENSRNOG00000020310	-0.969619	6.85152e-05
123	ENSRNOG00000017054	ENSRNOG00000025581	-0.969552	6.89672e-05
124	ENSRNOG00000070418	ENSRNOG00000012301	-0.969407	6.99493e-05
125	MSTRG.11066	ENSRNOG00000017716	-0.969403	6.99767e-05
126	ENSRNOG00000064307	ENSRNOG00000050794	-0.969218	7.12428e-05
127	MSTRG.16732	ENSRNOG00000008871	-0.969139	7.17896e-05
128	MSTRG.2163	ENSRNOG00000025608	-0.969067	7.22879e-05
129	ENSRNOG00000070418	ENSRNOG00000000920	-0.968967	7.29854e-05
130	ENSRNOG00000067743	ENSRNOG00000016289	-0.96894	7.31754e-05
131	MSTRG.16626	ENSRNOG00000066148	-0.968795	7.42012e-05
132	ENSRNOG00000067743	ENSRNOG00000003832	-0.968769	7.43805e-05
133	ENSRNOG00000064366	ENSRNOG00000031167	-0.968606	7.5543e-05
134	MSTRG.11277	ENSRNOG00000023381	-0.968495	7.63416e-05
135	MSTRG.11753	ENSRNOG00000070249	-0.968351	7.73819e-05
136	ENSRNOG00000070241	ENSRNOG00000017513	-0.968079	7.93784e-05
137	ENSRNOG00000066884	ENSRNOG00000020342	-0.967893	8.07678e-05
138	ENSRNOG00000064366	ENSRNOG00000022455	-0.967786	8.15657e-05
139	MSTRG.15774	ENSRNOG00000002004	-0.967624	8.27978e-05
140	ENSRNOG00000067743	ENSRNOG00000012892	-0.967567	8.32294e-05
141	MSTRG.15774	ENSRNOG00000008054	-0.967532	8.34994e-05
142	ENSRNOG00000003984	ENSRNOG00000002802	-0.967513	8.36389e-05
143	ENSRNOG00000064307	ENSRNOG00000048264	-0.967393	8.45632e-05
144	ENSRNOG00000070241	ENSRNOG00000002289	-0.967303	8.52635e-05
145	ENSRNOG00000070241	ENSRNOG00000025815	-0.967163	8.63509e-05
146	MSTRG.11753	ENSRNOG00000035636	-0.966843	8.88796e-05
147	ENSRNOG00000067312	ENSRNOG00000051816	-0.966694	9.00702e-05
148	MSTRG.16732	ENSRNOG00000026585	-0.966427	9.22403e-05
149	ENSRNOG00000067312	ENSRNOG00000014087	-0.966367	9.27273e-05
150	ENSRNOG00000066884	ENSRNOG00000020310	-0.966291	9.33529e-05
151	ENSRNOG00000066884	ENSRNOG00000038319	-0.966251	9.36845e-05
152	MSTRG.15774	ENSRNOG00000017511	-0.966079	9.51081e-05
153	MSTRG.14509	ENSRNOG00000068106	-0.965928	9.63758e-05
154	MSTRG.9726	ENSRNOG00000015994	-0.965862	9.69306e-05
155	ENSRNOG00000067743	ENSRNOG00000018664	-0.965721	9.8124e-05
156	MSTRG.16732	ENSRNOG00000055185	-0.965676	9.85076e-05
157	ENSRNOG00000064366	ENSRNOG00000065514	-0.965548	9.96044e-05
158	MSTRG.16732	ENSRNOG00000015075	-0.965526	9.97997e-05
159	MSTRG.11753	ENSRNOG00000043304	-0.96548	0.000100191
160	ENSRNOG00000065786	ENSRNOG00000009531	-0.965434	0.000100592
161	ENSRNOG00000066884	ENSRNOG00000016696	-0.965278	0.000101947
162	ENSRNOG00000063553	ENSRNOG00000063049	-0.965227	0.000102391
163	ENSRNOG00000067743	ENSRNOG00000009932	-0.965163	0.000102958
164	MSTRG.11753	ENSRNOG00000003765	-0.965139	0.000103169
165	MSTRG.15774	ENSRNOG00000012058	-0.964907	0.000105217
166	ENSRNOG00000065786	ENSRNOG00000015994	-0.964905	0.000105238
167	ENSRNOG00000070418	ENSRNOG00000067479	-0.964436	0.000109473
168	ENSRNOG00000065786	ENSRNOG00000030016	-0.96432	0.00011054
169	ENSRNOG00000070418	ENSRNOG00000037375	-0.964315	0.000110587
170	ENSRNOG00000071212	ENSRNOG00000051372	-0.964192	0.00011172
171	MSTRG.14509	ENSRNOG00000016878	-0.963983	0.000113671
172	ENSRNOG00000071212	ENSRNOG00000037375	-0.963828	0.000115131
173	MSTRG.11753	ENSRNOG00000033844	-0.963673	0.000116604
174	MSTRG.15774	ENSRNOG00000066660	-0.963658	0.000116747
175	ENSRNOG00000063553	ENSRNOG00000015505	-0.96334	0.000119816
176	ENSRNOG00000067312	ENSRNOG00000058497	-0.963314	0.000120069
177	ENSRNOG00000017054	ENSRNOG00000013555	-0.963127	0.000121892
178	ENSRNOG00000067743	ENSRNOG00000014538	-0.963111	0.000122053
179	ENSRNOG00000062688	ENSRNOG00000002701	-0.963012	0.000123029
180	ENSRNOG00000063513	ENSRNOG00000017716	-0.962972	0.000123422
181	ENSRNOG00000067743	ENSRNOG00000023007	-0.962882	0.000124311
182	ENSRNOG00000062688	ENSRNOG00000042536	-0.96274	0.000125739
183	ENSRNOG00000066884	ENSRNOG00000026466	-0.962566	0.000127488
184	ENSRNOG00000063553	ENSRNOG00000042522	-0.962506	0.000128097
185	ENSRNOG00000064366	ENSRNOG00000002408	-0.96246	0.000128567
186	MSTRG.15774	ENSRNOG00000013555	-0.962365	0.000129534
187	MSTRG.15774	ENSRNOG00000018859	-0.962341	0.000129775
188	MSTRG.11753	ENSRNOG00000055530	-0.962266	0.000130544
189	ENSRNOG00000064366	ENSRNOG00000067168	-0.962235	0.000130866
190	ENSRNOG00000064809	ENSRNOG00000024243	-0.962187	0.000131361
191	ENSRNOG00000067743	ENSRNOG00000008336	-0.962185	0.00013138
192	MSTRG.16732	ENSRNOG00000058940	-0.962161	0.000131632
193	ENSRNOG00000067743	ENSRNOG00000032729	-0.962088	0.000132385
194	ENSRNOG00000064307	ENSRNOG00000008603	-0.962085	0.000132421
195	ENSRNOG00000071212	ENSRNOG00000055530	-0.961903	0.000134315
196	ENSRNOG00000065786	ENSRNOG00000038319	-0.961734	0.000136096
197	MSTRG.11753	ENSRNOG00000012058	-0.961631	0.00013718
198	ENSRNOG00000063513	ENSRNOG00000058497	-0.961505	0.00013853
199	ENSRNOG00000067312	ENSRNOG00000006082	-0.961503	0.000138542
200	ENSRNOG00000067151	ENSRNOG00000046428	-0.961396	0.000139698
201	ENSRNOG00000066884	ENSRNOG00000019697	-0.9613	0.000140729
202	ENSRNOG00000067743	ENSRNOG00000031287	-0.961293	0.0001408
203	ENSRNOG00000070418	ENSRNOG00000058891	-0.96112	0.000142679
204	ENSRNOG00000064366	ENSRNOG00000015051	-0.960954	0.0001445
205	ENSRNOG00000062597	ENSRNOG00000048264	-0.960886	0.000145244
206	MSTRG.16732	ENSRNOG00000034060	-0.960881	0.0001453
207	ENSRNOG00000071212	ENSRNOG00000028781	-0.96077	0.00014653
208	ENSRNOG00000071212	ENSRNOG00000013555	-0.960609	0.000148324
209	ENSRNOG00000064366	ENSRNOG00000001706	-0.960485	0.000149718
210	ENSRNOG00000071212	ENSRNOG00000001389	-0.960375	0.000150955
211	ENSRNOG00000070543	ENSRNOG00000055222	-0.960287	0.000151954
212	MSTRG.14509	ENSRNOG00000016995	-0.960203	0.000152909
213	MSTRG.11277	ENSRNOG00000006604	-0.960194	0.000153018
214	MSTRG.11753	ENSRNOG00000025069	-0.960072	0.000154407
215	MSTRG.16732	ENSRNOG00000055078	-0.959992	0.000155336
216	ENSRNOG00000063553	ENSRNOG00000001369	-0.959988	0.000155379
217	ENSRNOG00000065786	ENSRNOG00000000158	-0.959952	0.000155787
218	ENSRNOG00000062688	ENSRNOG00000015082	-0.959879	0.00015664
219	ENSRNOG00000065786	ENSRNOG00000008785	-0.959871	0.000156731
220	ENSRNOG00000067312	ENSRNOG00000010517	-0.959868	0.000156768
221	MSTRG.11753	ENSRNOG00000032246	-0.959866	0.000156783
222	ENSRNOG00000070241	ENSRNOG00000004697	-0.95986	0.000156856
223	ENSRNOG00000003984	ENSRNOG00000033796	-0.95985	0.00015697
224	ENSRNOG00000062688	ENSRNOG00000012315	-0.959454	0.000161618
225	ENSRNOG00000067312	ENSRNOG00000001706	-0.959381	0.000162477
226	ENSRNOG00000067743	ENSRNOG00000011659	-0.959343	0.000162933
227	ENSRNOG00000071212	ENSRNOG00000055939	-0.959342	0.000162947
228	MSTRG.15774	ENSRNOG00000001389	-0.959323	0.000163165
229	ENSRNOG00000071212	ENSRNOG00000061038	-0.959307	0.000163358
230	MSTRG.16626	ENSRNOG00000033844	-0.959297	0.000163475
231	MSTRG.2163	ENSRNOG00000015084	-0.959285	0.00016362
232	ENSRNOG00000065846	ENSRNOG00000034229	-0.959277	0.000163722
233	ENSRNOG00000067312	ENSRNOG00000023381	-0.959229	0.00016429
234	ENSRNOG00000070797	ENSRNOG00000059500	-0.959179	0.000164887
235	MSTRG.11066	ENSRNOG00000007687	-0.959142	0.00016533
236	ENSRNOG00000063553	ENSRNOG00000012301	-0.959095	0.000165902
237	MSTRG.16626	ENSRNOG00000022353	-0.958934	0.000167844
238	ENSRNOG00000065786	ENSRNOG00000027142	-0.958866	0.000168678
239	MSTRG.11753	ENSRNOG00000032699	-0.95884	0.000168995
240	ENSRNOG00000065786	ENSRNOG00000005917	-0.958575	0.000172245
241	ENSRNOG00000066884	ENSRNOG00000071010	-0.958323	0.000175372
242	ENSRNOG00000066884	ENSRNOG00000000158	-0.958317	0.000175447
243	ENSRNOG00000017054	ENSRNOG00000035636	-0.958277	0.000175942
244	ENSRNOG00000063513	ENSRNOG00000008603	-0.958237	0.000176448
245	ENSRNOG00000067743	ENSRNOG00000007206	-0.958147	0.000177583
246	ENSRNOG00000064366	ENSRNOG00000015082	-0.958102	0.000178149
247	ENSRNOG00000070241	ENSRNOG00000019466	-0.958077	0.000178465
248	ENSRNOG00000070797	ENSRNOG00000042522	-0.958059	0.000178687
249	ENSRNOG00000067743	ENSRNOG00000054508	-0.957986	0.000179612
250	ENSRNOG00000063553	ENSRNOG00000001653	-0.957961	0.000179927
251	ENSRNOG00000070418	ENSRNOG00000019065	-0.957917	0.000180495
252	ENSRNOG00000071212	ENSRNOG00000066660	-0.957916	0.000180497
253	ENSRNOG00000066588	ENSRNOG00000059947	-0.957893	0.00018079
254	MSTRG.16626	ENSRNOG00000017646	-0.957864	0.00018116
255	ENSRNOG00000062597	ENSRNOG00000020792	-0.957739	0.000182763
256	ENSRNOG00000065786	ENSRNOG00000018859	-0.957725	0.000182949
257	ENSRNOG00000070241	ENSRNOG00000012315	-0.957613	0.000184389
258	MSTRG.15774	ENSRNOG00000032246	-0.957573	0.000184899
259	ENSRNOG00000066884	ENSRNOG00000008697	-0.957526	0.000185509
260	ENSRNOG00000070797	ENSRNOG00000034229	-0.95728	0.000188714
261	ENSRNOG00000063513	ENSRNOG00000012315	-0.957139	0.00019057
262	MSTRG.15774	ENSRNOG00000022353	-0.956972	0.000192781
263	MSTRG.16732	ENSRNOG00000026770	-0.956969	0.000192821
264	ENSRNOG00000066884	ENSRNOG00000008054	-0.956904	0.000193695
265	ENSRNOG00000064307	ENSRNOG00000046261	-0.956876	0.000194068
266	ENSRNOG00000067312	ENSRNOG00000067070	-0.956846	0.000194468
267	ENSRNOG00000067743	ENSRNOG00000015036	-0.956762	0.000195594
268	MSTRG.16732	ENSRNOG00000012608	-0.956748	0.000195783
269	MSTRG.16626	ENSRNOG00000042522	-0.956684	0.000196643
270	MSTRG.11753	ENSRNOG00000001369	-0.956621	0.000197486
271	ENSRNOG00000071212	ENSRNOG00000022353	-0.956603	0.000197733
272	ENSRNOG00000063513	ENSRNOG00000033503	-0.956603	0.000197736
273	MSTRG.15774	ENSRNOG00000069330	-0.956558	0.000198336
274	MSTRG.11753	ENSRNOG00000024657	-0.956482	0.00019937
275	MSTRG.15774	ENSRNOG00000019065	-0.956465	0.000199598
276	MSTRG.11753	ENSRNOG00000019161	-0.956456	0.000199721
277	ENSRNOG00000071212	ENSRNOG00000067968	-0.956281	0.000202118
278	ENSRNOG00000066588	ENSRNOG00000033503	-0.95625	0.000202537
279	ENSRNOG00000065786	ENSRNOG00000009144	-0.956212	0.00020307
280	MSTRG.11753	ENSRNOG00000020342	-0.956153	0.000203877
281	ENSRNOG00000066884	ENSRNOG00000018859	-0.956138	0.000204086
282	MSTRG.11753	ENSRNOG00000008054	-0.956087	0.00020479
283	ENSRNOG00000067743	ENSRNOG00000019697	-0.956083	0.000204838
284	MSTRG.11753	ENSRNOG00000061038	-0.956008	0.000205885
285	MSTRG.16626	ENSRNOG00000020614	-0.956	0.000205987
286	MSTRG.16626	ENSRNOG00000016995	-0.955947	0.000206725
287	ENSRNOG00000067312	ENSRNOG00000042960	-0.95584	0.000208222
288	ENSRNOG00000067312	ENSRNOG00000067168	-0.955824	0.000208452
289	ENSRNOG00000063553	ENSRNOG00000026067	-0.955757	0.000209385
290	MSTRG.16626	ENSRNOG00000035636	-0.955669	0.000210619
291	ENSRNOG00000064366	ENSRNOG00000003386	-0.95566	0.000210748
292	ENSRNOG00000003984	ENSRNOG00000069330	-0.95551	0.000212874
293	ENSRNOG00000070418	ENSRNOG00000001653	-0.955411	0.000214284
294	ENSRNOG00000067312	ENSRNOG00000021812	-0.95541	0.00021429
295	ENSRNOG00000065786	ENSRNOG00000052017	-0.955368	0.000214889
296	ENSRNOG00000063553	ENSRNOG00000059428	-0.955255	0.000216517
297	MSTRG.11753	ENSRNOG00000001389	-0.955108	0.000218635
298	MSTRG.16626	ENSRNOG00000033234	-0.955106	0.00021866
299	ENSRNOG00000067151	ENSRNOG00000024243	-0.955074	0.000219125
300	MSTRG.16732	ENSRNOG00000067968	-0.955074	0.000219125
301	ENSRNOG00000065786	ENSRNOG00000042041	-0.954914	0.000221447
302	MSTRG.2163	ENSRNOG00000013663	-0.954911	0.000221482
303	ENSRNOG00000063553	ENSRNOG00000016603	-0.954842	0.000222497
304	MSTRG.15774	ENSRNOG00000010392	-0.954817	0.000222865
305	MSTRG.15774	ENSRNOG00000070249	-0.954789	0.000223268
306	ENSRNOG00000063553	ENSRNOG00000019065	-0.95473	0.000224135
307	ENSRNOG00000062687	ENSRNOG00000019584	-0.954533	0.000227032
308	MSTRG.15774	ENSRNOG00000008697	-0.95453	0.00022708
309	ENSRNOG00000070418	ENSRNOG00000002272	-0.954522	0.000227207
310	ENSRNOG00000066884	ENSRNOG00000005917	-0.954337	0.000229956
311	MSTRG.16732	ENSRNOG00000021256	-0.954254	0.000231198
312	ENSRNOG00000067743	ENSRNOG00000020342	-0.954162	0.000232571
313	ENSRNOG00000062865	ENSRNOG00000022353	-0.954065	0.000234042
314	ENSRNOG00000064809	ENSRNOG00000055596	-0.954047	0.000234309
315	ENSRNOG00000003984	ENSRNOG00000014371	-0.954018	0.000234753
316	MSTRG.16626	ENSRNOG00000019065	-0.953915	0.000236313
317	MSTRG.16626	ENSRNOG00000003899	-0.953867	0.000237042
318	ENSRNOG00000063553	ENSRNOG00000010725	-0.953839	0.000237477
319	ENSRNOG00000064307	ENSRNOG00000006025	-0.953812	0.000237881
320	MSTRG.11753	ENSRNOG00000005917	-0.953749	0.000238851
321	MSTRG.11753	ENSRNOG00000013704	-0.953561	0.000241732
322	ENSRNOG00000062687	ENSRNOG00000005413	-0.953462	0.000243268
323	MSTRG.16626	ENSRNOG00000016878	-0.953448	0.000243478
324	MSTRG.16732	ENSRNOG00000015667	-0.953234	0.000246817
325	MSTRG.11277	ENSRNOG00000012269	-0.953191	0.000247487
326	ENSRNOG00000065786	ENSRNOG00000028344	-0.953113	0.000248718
327	ENSRNOG00000070418	ENSRNOG00000017597	-0.953059	0.000249562
328	ENSRNOG00000071212	ENSRNOG00000005731	-0.952922	0.000251728
329	MSTRG.15774	ENSRNOG00000067479	-0.95292	0.000251762
330	ENSRNOG00000066884	ENSRNOG00000047321	-0.952857	0.000252768
331	ENSRNOG00000064366	ENSRNOG00000010326	-0.952856	0.000252771
332	MSTRG.9726	ENSRNOG00000058891	-0.952853	0.000252823
333	MSTRG.11753	ENSRNOG00000051372	-0.952815	0.000253435
334	ENSRNOG00000067743	ENSRNOG00000022822	-0.952625	0.000256471
335	ENSRNOG00000064366	ENSRNOG00000007495	-0.95262	0.000256551
336	MSTRG.16626	ENSRNOG00000005250	-0.952619	0.000256561
337	MSTRG.9726	ENSRNOG00000013704	-0.95259	0.000257034
338	MSTRG.11753	ENSRNOG00000013555	-0.952521	0.000258141
339	MSTRG.15774	ENSRNOG00000003899	-0.952467	0.000259001
340	MSTRG.11753	ENSRNOG00000036631	-0.95245	0.000259282
341	ENSRNOG00000071212	ENSRNOG00000016875	-0.952388	0.000260286
342	MSTRG.16626	ENSRNOG00000012301	-0.952255	0.000262442
343	ENSRNOG00000067743	ENSRNOG00000019830	-0.95225	0.000262532
344	ENSRNOG00000070241	ENSRNOG00000058497	-0.952122	0.00026462
345	MSTRG.15774	ENSRNOG00000009144	-0.952077	0.00026535
346	ENSRNOG00000067312	ENSRNOG00000025815	-0.95207	0.000265468
347	MSTRG.16732	ENSRNOG00000003616	-0.952068	0.000265503
348	MSTRG.15774	ENSRNOG00000014850	-0.951975	0.000267037
349	ENSRNOG00000067598	ENSRNOG00000029079	-0.951973	0.000267071
350	ENSRNOG00000071212	ENSRNOG00000007477	-0.95197	0.00026711
351	MSTRG.15774	ENSRNOG00000019985	-0.951945	0.000267533
352	MSTRG.16732	ENSRNOG00000047686	-0.951931	0.000267768
353	ENSRNOG00000071212	ENSRNOG00000010725	-0.951878	0.00026863
354	ENSRNOG00000070418	ENSRNOG00000001369	-0.951843	0.000269208
355	ENSRNOG00000065786	ENSRNOG00000008034	-0.951787	0.000270146
356	ENSRNOG00000070241	ENSRNOG00000013663	-0.951588	0.000273464
357	ENSRNOG00000063513	ENSRNOG00000005413	-0.951549	0.000274111
358	MSTRG.9726	ENSRNOG00000015821	-0.951472	0.000275403
359	ENSRNOG00000067743	ENSRNOG00000038319	-0.951443	0.000275896
360	ENSRNOG00000071212	ENSRNOG00000003899	-0.951409	0.000276463
361	MSTRG.16732	ENSRNOG00000048148	-0.951408	0.000276487
362	MSTRG.11753	ENSRNOG00000037375	-0.951395	0.000276711
363	ENSRNOG00000067743	ENSRNOG00000008697	-0.951341	0.000277622
364	ENSRNOG00000063553	ENSRNOG00000002794	-0.951328	0.000277829
365	MSTRG.11753	ENSRNOG00000033796	-0.951283	0.000278598
366	ENSRNOG00000065786	ENSRNOG00000006639	-0.951204	0.000279937
367	ENSRNOG00000003984	ENSRNOG00000070745	-0.951196	0.000280071
368	MSTRG.11753	ENSRNOG00000025757	-0.951081	0.000282038
369	ENSRNOG00000067312	ENSRNOG00000017513	-0.951055	0.000282479
370	ENSRNOG00000062687	ENSRNOG00000050794	-0.95104	0.000282732
371	MSTRG.11753	ENSRNOG00000036680	-0.951027	0.000282953
372	ENSRNOG00000065786	ENSRNOG00000006860	-0.951012	0.000283216
373	ENSRNOG00000003984	ENSRNOG00000002004	-0.950995	0.000283512
374	ENSRNOG00000069051	ENSRNOG00000014350	-0.950994	0.00028352
375	MSTRG.2163	ENSRNOG00000023896	-0.950962	0.000284063
376	ENSRNOG00000071212	ENSRNOG00000008615	-0.950874	0.000285585
377	ENSRNOG00000064366	ENSRNOG00000021380	-0.950866	0.000285716
378	ENSRNOG00000067151	ENSRNOG00000001229	-0.950781	0.000287187
379	MSTRG.16732	ENSRNOG00000019985	-0.950768	0.000287406
380	MSTRG.16626	ENSRNOG00000012058	-0.950714	0.000288341
381	ENSRNOG00000067743	ENSRNOG00000001827	-0.950714	0.000288356
382	ENSRNOG00000069588	ENSRNOG00000059579	-0.950689	0.000288779
383	ENSRNOG00000064307	ENSRNOG00000070303	-0.950686	0.000288829
384	ENSRNOG00000064809	ENSRNOG00000011892	-0.950643	0.000289588
385	ENSRNOG00000067743	ENSRNOG00000023509	-0.950607	0.0002902
386	ENSRNOG00000062865	ENSRNOG00000065546	-0.950577	0.000290727
387	ENSRNOG00000067312	ENSRNOG00000064293	-0.950449	0.00029296
388	ENSRNOG00000062972	ENSRNOG00000042411	-0.950416	0.000293545
389	MSTRG.16626	ENSRNOG00000066660	-0.950389	0.000294018
390	ENSRNOG00000067151	ENSRNOG00000053875	-0.950384	0.000294103
391	MSTRG.14509	ENSRNOG00000028781	-0.950297	0.000295627
392	ENSRNOG00000069051	ENSRNOG00000002802	-0.950225	0.0002969
393	ENSRNOG00000063513	ENSRNOG00000046261	-0.950216	0.000297061
394	MSTRG.16626	ENSRNOG00000059500	-0.950201	0.000297321
395	ENSRNOG00000063553	ENSRNOG00000033844	-0.950198	0.000297379
396	ENSRNOG00000067743	ENSRNOG00000003765	-0.950028	0.000300392
397	ENSRNOG00000071212	ENSRNOG00000017546	-0.949989	0.000301099
398	ENSRNOG00000063553	ENSRNOG00000069330	-0.949908	0.000302537
399	ENSRNOG00000071212	ENSRNOG00000068642	-0.949864	0.000303331
400	MSTRG.9726	ENSRNOG00000000158	-0.949852	0.000303545
401	MSTRG.15774	ENSRNOG00000018664	-0.949843	0.000303699
402	ENSRNOG00000069177	ENSRNOG00000038165	-0.949838	0.000303788
403	ENSRNOG00000066884	ENSRNOG00000003832	-0.949827	0.000303991
404	MSTRG.16626	ENSRNOG00000026770	-0.949822	0.000304076
405	ENSRNOG00000067743	ENSRNOG00000021274	-0.949817	0.000304169
406	MSTRG.16626	ENSRNOG00000057769	-0.949811	0.000304279
407	ENSRNOG00000070543	ENSRNOG00000012197	-0.949778	0.000304871
408	MSTRG.15774	ENSRNOG00000028344	-0.949758	0.000305238
409	ENSRNOG00000066884	ENSRNOG00000013017	-0.94973	0.000305731
410	MSTRG.16732	ENSRNOG00000014850	-0.949674	0.000306739
411	ENSRNOG00000070418	ENSRNOG00000036631	-0.949598	0.000308125
412	ENSRNOG00000067743	ENSRNOG00000030688	-0.949553	0.000308941
413	ENSRNOG00000064307	ENSRNOG00000013663	-0.949552	0.00030896
414	ENSRNOG00000062865	ENSRNOG00000026067	-0.949497	0.000309955
415	ENSRNOG00000017054	ENSRNOG00000048148	-0.949433	0.000311108
416	ENSRNOG00000062597	ENSRNOG00000046261	-0.949392	0.00031186
417	ENSRNOG00000063513	ENSRNOG00000013663	-0.949385	0.000311984
418	ENSRNOG00000071212	ENSRNOG00000029528	-0.949342	0.00031277
419	MSTRG.15774	ENSRNOG00000047663	-0.94932	0.000313175
420	ENSRNOG00000071212	ENSRNOG00000026067	-0.949287	0.000313778
421	ENSRNOG00000064307	ENSRNOG00000019466	-0.949283	0.000313861
422	ENSRNOG00000064366	ENSRNOG00000010517	-0.949219	0.00031503
423	MSTRG.11753	ENSRNOG00000002004	-0.949207	0.000315261
424	ENSRNOG00000063513	ENSRNOG00000059947	-0.949198	0.000315413
425	ENSRNOG00000070241	ENSRNOG00000053875	-0.949138	0.000316521
426	ENSRNOG00000069588	ENSRNOG00000065204	-0.949113	0.000316981
427	ENSRNOG00000067743	ENSRNOG00000001313	-0.949	0.000319065
428	ENSRNOG00000071212	ENSRNOG00000050207	-0.94897	0.000319622
429	MSTRG.16732	ENSRNOG00000021067	-0.94895	0.00032
430	ENSRNOG00000070543	ENSRNOG00000064574	-0.948905	0.000320827
431	MSTRG.16626	ENSRNOG00000054155	-0.948833	0.000322181
432	ENSRNOG00000070241	ENSRNOG00000006828	-0.948803	0.000322735
433	ENSRNOG00000064366	ENSRNOG00000017513	-0.948759	0.000323561
434	ENSRNOG00000062687	ENSRNOG00000047236	-0.948737	0.000323976
435	ENSRNOG00000070022	ENSRNOG00000064521	-0.94868	0.000325031
436	MSTRG.11066	ENSRNOG00000012315	-0.948668	0.000325256
437	ENSRNOG00000069588	ENSRNOG00000000590	-0.948631	0.000325947
438	ENSRNOG00000067743	ENSRNOG00000071010	-0.948612	0.000326321
439	MSTRG.11753	ENSRNOG00000018664	-0.94857	0.000327102
440	ENSRNOG00000063513	ENSRNOG00000010517	-0.948406	0.000330202
441	MSTRG.9726	ENSRNOG00000020342	-0.948382	0.000330663
442	ENSRNOG00000065786	ENSRNOG00000069699	-0.948306	0.000332099
443	MSTRG.11277	ENSRNOG00000007869	-0.9483	0.000332214
444	ENSRNOG00000066884	ENSRNOG00000023509	-0.948237	0.000333412
445	ENSRNOG00000070418	ENSRNOG00000020045	-0.948206	0.000334007
446	ENSRNOG00000071212	ENSRNOG00000010092	-0.948206	0.000334012
447	ENSRNOG00000066884	ENSRNOG00000029841	-0.94816	0.00033488
448	MSTRG.16732	ENSRNOG00000017546	-0.948076	0.000336489
449	ENSRNOG00000064307	ENSRNOG00000024243	-0.948028	0.000337418
450	ENSRNOG00000064366	ENSRNOG00000030714	-0.947979	0.000338348
451	MSTRG.15774	ENSRNOG00000000158	-0.947954	0.00033883
452	ENSRNOG00000067743	ENSRNOG00000069423	-0.947946	0.000338991
453	ENSRNOG00000064809	ENSRNOG00000046864	-0.947893	0.000340016
454	ENSRNOG00000067312	ENSRNOG00000064059	-0.947841	0.000341016
455	ENSRNOG00000063553	ENSRNOG00000033234	-0.947825	0.00034133
456	MSTRG.15774	ENSRNOG00000005917	-0.947822	0.000341389
457	MSTRG.9726	ENSRNOG00000042041	-0.947806	0.000341698
458	MSTRG.11753	ENSRNOG00000042041	-0.947779	0.000342227
459	ENSRNOG00000065786	ENSRNOG00000020342	-0.947664	0.000344465
460	ENSRNOG00000069588	ENSRNOG00000013971	-0.947644	0.000344843
461	MSTRG.16626	ENSRNOG00000003616	-0.947641	0.000344898
462	ENSRNOG00000063238	ENSRNOG00000000825	-0.947586	0.000345988
463	ENSRNOG00000063553	ENSRNOG00000000920	-0.947525	0.000347166
464	ENSRNOG00000071212	ENSRNOG00000014850	-0.947524	0.000347194
465	MSTRG.16626	ENSRNOG00000036680	-0.947512	0.000347423
466	MSTRG.16732	ENSRNOG00000010047	-0.947507	0.000347527
467	ENSRNOG00000067743	ENSRNOG00000032699	-0.947481	0.000348041
468	MSTRG.15774	ENSRNOG00000003616	-0.947453	0.000348578
469	ENSRNOG00000016535	ENSRNOG00000068860	-0.947425	0.000349133
470	ENSRNOG00000064809	ENSRNOG00000015727	-0.947415	0.000349339
471	ENSRNOG00000016535	ENSRNOG00000068910	-0.947392	0.000349794
472	ENSRNOG00000071212	ENSRNOG00000032240	-0.947354	0.000350526
473	ENSRNOG00000071212	ENSRNOG00000016603	-0.947346	0.000350685
474	ENSRNOG00000070418	ENSRNOG00000015505	-0.947274	0.000352117
475	ENSRNOG00000066884	ENSRNOG00000012218	-0.947108	0.000355407
476	MSTRG.2163	ENSRNOG00000001229	-0.94698	0.000357957
477	ENSRNOG00000070543	ENSRNOG00000023309	-0.94698	0.000357958
478	MSTRG.15774	ENSRNOG00000032699	-0.94694	0.000358745
479	ENSRNOG00000064307	ENSRNOG00000011892	-0.946895	0.000359649
480	ENSRNOG00000067743	ENSRNOG00000008054	-0.946845	0.000360656
481	ENSRNOG00000067312	ENSRNOG00000031167	-0.946844	0.00036068
482	ENSRNOG00000066588	ENSRNOG00000042960	-0.946844	0.000360687
483	ENSRNOG00000070241	ENSRNOG00000046261	-0.946627	0.000365058
484	ENSRNOG00000016535	ENSRNOG00000004778	-0.946572	0.000366176
485	MSTRG.11753	ENSRNOG00000009802	-0.946388	0.000369907
486	MSTRG.15774	ENSRNOG00000057127	-0.946331	0.000371069
487	MSTRG.16732	ENSRNOG00000032240	-0.946267	0.000372384
488	MSTRG.16626	ENSRNOG00000037375	-0.946256	0.000372609
489	MSTRG.11753	ENSRNOG00000026466	-0.946238	0.000372985
490	ENSRNOG00000064307	ENSRNOG00000023896	-0.946219	0.000373366
491	ENSRNOG00000064366	ENSRNOG00000027145	-0.946212	0.00037352
492	ENSRNOG00000062688	ENSRNOG00000007430	-0.946065	0.000376552
493	ENSRNOG00000067743	ENSRNOG00000005770	-0.94603	0.000377274
494	ENSRNOG00000063553	ENSRNOG00000012058	-0.945998	0.000377939
495	ENSRNOG00000063553	ENSRNOG00000065546	-0.9459	0.000379953
496	ENSRNOG00000065786	ENSRNOG00000012218	-0.945861	0.000380772
497	ENSRNOG00000067312	ENSRNOG00000007687	-0.945847	0.000381076
498	MSTRG.11753	ENSRNOG00000046912	-0.9458	0.000382042
499	MSTRG.16626	ENSRNOG00000010047	-0.945794	0.000382179
500	ENSRNOG00000069177	ENSRNOG00000006319	-0.945788	0.000382289
501	MSTRG.11753	ENSRNOG00000031287	-0.945686	0.000384437
502	ENSRNOG00000071212	ENSRNOG00000033234	-0.945681	0.000384536
503	MSTRG.16732	ENSRNOG00000022567	-0.945569	0.000386877
504	MSTRG.15774	ENSRNOG00000031287	-0.945407	0.000390292
505	MSTRG.9726	ENSRNOG00000014538	-0.94539	0.000390667
506	MSTRG.15774	ENSRNOG00000003765	-0.945335	0.000391827
507	ENSRNOG00000067743	ENSRNOG00000002653	-0.945315	0.000392256
508	ENSRNOG00000065786	ENSRNOG00000023509	-0.945301	0.000392544
509	MSTRG.11753	ENSRNOG00000042460	-0.945228	0.000394088
510	ENSRNOG00000067743	ENSRNOG00000011994	-0.945195	0.000394798
511	MSTRG.16626	ENSRNOG00000019985	-0.945127	0.000396247
512	MSTRG.15774	ENSRNOG00000069699	-0.945004	0.000398882
513	ENSRNOG00000062597	ENSRNOG00000005413	-0.94498	0.000399398
514	ENSRNOG00000063513	ENSRNOG00000049911	-0.944939	0.000400277
515	ENSRNOG00000062865	ENSRNOG00000005731	-0.944936	0.000400341
516	ENSRNOG00000064366	ENSRNOG00000005608	-0.944823	0.000402783
517	ENSRNOG00000070418	ENSRNOG00000013555	-0.944821	0.000402831
518	ENSRNOG00000071212	ENSRNOG00000058940	-0.94475	0.000404357
519	ENSRNOG00000067835	ENSRNOG00000004697	-0.944679	0.000405886
520	ENSRNOG00000063513	ENSRNOG00000015562	-0.944667	0.00040616
521	ENSRNOG00000071212	ENSRNOG00000026770	-0.944665	0.0004062
522	ENSRNOG00000070543	ENSRNOG00000001198	-0.944619	0.000407203
523	MSTRG.16626	ENSRNOG00000010725	-0.944475	0.000410333
524	ENSRNOG00000064809	ENSRNOG00000012315	-0.944462	0.000410616
525	ENSRNOG00000067743	ENSRNOG00000008184	-0.944377	0.000412483
526	ENSRNOG00000064809	ENSRNOG00000006025	-0.944351	0.000413058
527	ENSRNOG00000017054	ENSRNOG00000013862	-0.944337	0.000413355
528	ENSRNOG00000069051	ENSRNOG00000010320	-0.944315	0.000413852
529	MSTRG.9726	ENSRNOG00000018859	-0.944229	0.000415748
530	MSTRG.15774	ENSRNOG00000002524	-0.944177	0.000416891
531	ENSRNOG00000067743	ENSRNOG00000027157	-0.944109	0.000418393
532	ENSRNOG00000067312	ENSRNOG00000004459	-0.944109	0.000418399
533	ENSRNOG00000067743	ENSRNOG00000012218	-0.944091	0.000418791
534	ENSRNOG00000065786	ENSRNOG00000062568	-0.943962	0.000421651
535	MSTRG.16626	ENSRNOG00000067479	-0.943951	0.00042189
536	MSTRG.11277	ENSRNOG00000013408	-0.943944	0.000422053
537	MSTRG.11066	ENSRNOG00000019466	-0.943941	0.000422123
538	MSTRG.2163	ENSRNOG00000048264	-0.943897	0.0004231
539	MSTRG.16732	ENSRNOG00000006639	-0.943834	0.000424513
540	ENSRNOG00000063553	ENSRNOG00000005731	-0.943811	0.000425026
541	ENSRNOG00000067312	ENSRNOG00000022189	-0.943676	0.000428051
542	ENSRNOG00000070418	ENSRNOG00000008027	-0.943595	0.000429874
543	MSTRG.16626	ENSRNOG00000013555	-0.943568	0.000430477
544	ENSRNOG00000066884	ENSRNOG00000027309	-0.943456	0.000433003
545	ENSRNOG00000066884	ENSRNOG00000069699	-0.94341	0.000434049
546	MSTRG.14509	ENSRNOG00000003899	-0.943395	0.000434388
547	ENSRNOG00000071212	ENSRNOG00000001653	-0.943309	0.000436335
548	ENSRNOG00000062597	ENSRNOG00000046428	-0.94327	0.000437235
549	ENSRNOG00000067312	ENSRNOG00000043128	-0.943233	0.000438076
550	ENSRNOG00000069177	ENSRNOG00000029079	-0.943227	0.000438206
551	ENSRNOG00000063238	ENSRNOG00000048264	-0.943202	0.000438777
552	ENSRNOG00000064728	ENSRNOG00000029079	-0.943193	0.000438998
553	MSTRG.9726	ENSRNOG00000027142	-0.943083	0.00044152
554	ENSRNOG00000070241	ENSRNOG00000045553	-0.943081	0.000441548
555	MSTRG.11753	ENSRNOG00000017546	-0.942929	0.000445046
556	ENSRNOG00000063238	ENSRNOG00000024839	-0.94289	0.00044595
557	MSTRG.11753	ENSRNOG00000002794	-0.942889	0.000445973
558	MSTRG.9726	ENSRNOG00000030016	-0.94287	0.000446411
559	ENSRNOG00000063553	ENSRNOG00000022353	-0.942821	0.000447538
560	ENSRNOG00000070418	ENSRNOG00000061038	-0.942816	0.00044766
561	ENSRNOG00000067312	ENSRNOG00000059947	-0.942789	0.000448291
562	MSTRG.11753	ENSRNOG00000018859	-0.942719	0.000449906
563	ENSRNOG00000067743	ENSRNOG00000070249	-0.942692	0.000450527
564	ENSRNOG00000062597	ENSRNOG00000013663	-0.942674	0.000450955
565	MSTRG.16732	ENSRNOG00000005515	-0.942583	0.000453082
566	ENSRNOG00000067312	ENSRNOG00000012269	-0.942571	0.000453344
567	ENSRNOG00000062597	ENSRNOG00000007687	-0.942556	0.000453716
568	MSTRG.11066	ENSRNOG00000033503	-0.942536	0.000454171
569	ENSRNOG00000070731	ENSRNOG00000029079	-0.942484	0.000455382
570	MSTRG.2163	ENSRNOG00000020792	-0.942446	0.000456271
571	ENSRNOG00000070241	ENSRNOG00000022455	-0.94239	0.000457583
572	ENSRNOG00000066884	ENSRNOG00000014538	-0.942355	0.000458405
573	ENSRNOG00000065786	ENSRNOG00000014538	-0.942347	0.00045861
574	MSTRG.15774	ENSRNOG00000023509	-0.942324	0.00045914
575	MSTRG.16732	ENSRNOG00000068642	-0.94231	0.000459477
576	MSTRG.2163	ENSRNOG00000000590	-0.942277	0.000460248
577	MSTRG.16732	ENSRNOG00000058308	-0.942252	0.000460831
578	ENSRNOG00000064809	ENSRNOG00000017589	-0.942181	0.000462515
579	ENSRNOG00000063513	ENSRNOG00000011490	-0.942098	0.000464482
580	ENSRNOG00000067743	ENSRNOG00000003722	-0.942076	0.000465014
581	MSTRG.16732	ENSRNOG00000016950	-0.942006	0.000466669
582	MSTRG.11753	ENSRNOG00000019985	-0.941899	0.000469205
583	MSTRG.16626	ENSRNOG00000009144	-0.941872	0.000469867
584	ENSRNOG00000062687	ENSRNOG00000061936	-0.941856	0.000470243
585	MSTRG.15774	ENSRNOG00000070605	-0.941853	0.000470311
586	ENSRNOG00000062688	ENSRNOG00000005413	-0.94183	0.000470862
587	ENSRNOG00000064809	ENSRNOG00000013408	-0.941797	0.000471663
588	MSTRG.16732	ENSRNOG00000053301	-0.941749	0.000472809
589	ENSRNOG00000017054	ENSRNOG00000067479	-0.941701	0.000473957
590	ENSRNOG00000070241	ENSRNOG00000006604	-0.941667	0.000474763
591	ENSRNOG00000067743	ENSRNOG00000015461	-0.941562	0.000477295
592	MSTRG.9726	ENSRNOG00000006860	-0.941536	0.00047792
593	MSTRG.9726	ENSRNOG00000042460	-0.941527	0.000478143
594	MSTRG.15774	ENSRNOG00000029029	-0.941396	0.00048133
595	MSTRG.11066	ENSRNOG00000014448	-0.941271	0.000484364
596	MSTRG.15774	ENSRNOG00000005731	-0.941263	0.000484555
597	ENSRNOG00000066884	ENSRNOG00000029029	-0.941162	0.000487015
598	ENSRNOG00000017054	ENSRNOG00000002802	-0.941137	0.000487623
599	MSTRG.11753	ENSRNOG00000069699	-0.941137	0.000487642
600	ENSRNOG00000067743	ENSRNOG00000000158	-0.941097	0.000488603
601	ENSRNOG00000016535	ENSRNOG00000043143	-0.941055	0.000489644
602	ENSRNOG00000064809	ENSRNOG00000055222	-0.940998	0.000491033
603	MSTRG.11753	ENSRNOG00000018853	-0.940968	0.000491782
604	ENSRNOG00000067743	ENSRNOG00000005573	-0.940857	0.00049453
605	MSTRG.14509	ENSRNOG00000017646	-0.940719	0.000497943
606	ENSRNOG00000067743	ENSRNOG00000052294	-0.940645	0.000499766
607	MSTRG.15774	ENSRNOG00000055499	-0.940616	0.000500508
608	ENSRNOG00000066884	ENSRNOG00000030688	-0.940601	0.000500867
609	MSTRG.14509	ENSRNOG00000057127	-0.940561	0.00050188
610	ENSRNOG00000017054	ENSRNOG00000037375	-0.940516	0.000502989
611	ENSRNOG00000069051	ENSRNOG00000006319	-0.940419	0.000505412
612	ENSRNOG00000067743	ENSRNOG00000004918	-0.940406	0.000505745
613	MSTRG.9726	ENSRNOG00000031287	-0.940403	0.000505822
614	ENSRNOG00000016535	ENSRNOG00000067387	-0.940392	0.000506089
615	ENSRNOG00000062597	ENSRNOG00000010517	-0.940372	0.000506594
616	ENSRNOG00000064307	ENSRNOG00000015084	-0.940264	0.000509325
617	ENSRNOG00000065786	ENSRNOG00000003765	-0.940259	0.00050945
618	ENSRNOG00000070418	ENSRNOG00000048148	-0.940226	0.000510264
619	MSTRG.9726	ENSRNOG00000038319	-0.940175	0.00051157
620	ENSRNOG00000062688	ENSRNOG00000014603	-0.940112	0.000513155
621	MSTRG.15774	ENSRNOG00000008312	-0.940086	0.000513807
622	MSTRG.15774	ENSRNOG00000037375	-0.94005	0.000514732
623	ENSRNOG00000063513	ENSRNOG00000025815	-0.940016	0.000515575
624	ENSRNOG00000062688	ENSRNOG00000033503	-0.940014	0.000515644
625	ENSRNOG00000071212	ENSRNOG00000014166	-0.939939	0.000517532
626	ENSRNOG00000067743	ENSRNOG00000010777	-0.939897	0.000518621
627	ENSRNOG00000067743	ENSRNOG00000016189	-0.939844	0.000519954
628	MSTRG.11753	ENSRNOG00000038319	-0.939832	0.000520265
629	MSTRG.15774	ENSRNOG00000022848	-0.939775	0.000521727
630	MSTRG.16626	ENSRNOG00000023881	-0.939704	0.000523549
631	MSTRG.11753	ENSRNOG00000012301	-0.939632	0.000525396
632	ENSRNOG00000064307	ENSRNOG00000049911	-0.939601	0.000526199
633	ENSRNOG00000070241	ENSRNOG00000064059	-0.939594	0.000526378
634	ENSRNOG00000065786	ENSRNOG00000031287	-0.939592	0.000526437
635	ENSRNOG00000070418	ENSRNOG00000014166	-0.939566	0.000527087
636	ENSRNOG00000067743	ENSRNOG00000013123	-0.939531	0.000528008
637	ENSRNOG00000064307	ENSRNOG00000019018	-0.939528	0.000528076
638	ENSRNOG00000063553	ENSRNOG00000032246	-0.939469	0.000529586
639	ENSRNOG00000003984	ENSRNOG00000015668	-0.939456	0.000529934
640	MSTRG.16626	ENSRNOG00000032246	-0.939434	0.000530494
641	ENSRNOG00000062865	ENSRNOG00000010047	-0.939432	0.000530545
642	MSTRG.16626	ENSRNOG00000014350	-0.939423	0.000530797
643	ENSRNOG00000062687	ENSRNOG00000015084	-0.939412	0.000531072
644	ENSRNOG00000066884	ENSRNOG00000055530	-0.939407	0.000531204
645	ENSRNOG00000003984	ENSRNOG00000007477	-0.939405	0.000531259
646	ENSRNOG00000065786	ENSRNOG00000022848	-0.939326	0.000533296
647	MSTRG.16626	ENSRNOG00000001924	-0.939324	0.000533345
648	ENSRNOG00000067743	ENSRNOG00000029342	-0.939277	0.00053458
649	ENSRNOG00000064366	ENSRNOG00000042536	-0.939196	0.000536695
650	MSTRG.11753	ENSRNOG00000027309	-0.939175	0.000537243
651	MSTRG.15774	ENSRNOG00000004874	-0.939131	0.000538371
652	MSTRG.16732	ENSRNOG00000028781	-0.939105	0.00053907
653	ENSRNOG00000064307	ENSRNOG00000005660	-0.939078	0.000539753
654	MSTRG.11753	ENSRNOG00000030149	-0.939047	0.000540586
655	MSTRG.15774	ENSRNOG00000020310	-0.938987	0.000542144
656	ENSRNOG00000070543	ENSRNOG00000053875	-0.938864	0.000545387
657	ENSRNOG00000065786	ENSRNOG00000043304	-0.938857	0.000545558
658	MSTRG.11753	ENSRNOG00000008615	-0.938837	0.000546098
659	MSTRG.16626	ENSRNOG00000005731	-0.938762	0.000548081
660	ENSRNOG00000067743	ENSRNOG00000003251	-0.938757	0.000548205
661	ENSRNOG00000064728	ENSRNOG00000026605	-0.938716	0.000549288
662	MSTRG.11753	ENSRNOG00000019751	-0.93871	0.000549456
663	ENSRNOG00000067743	ENSRNOG00000005917	-0.938615	0.00055196
664	MSTRG.11753	ENSRNOG00000028344	-0.938608	0.000552161
665	ENSRNOG00000017054	ENSRNOG00000011518	-0.938578	0.000552959
666	MSTRG.15774	ENSRNOG00000054155	-0.938546	0.000553814
667	MSTRG.16732	ENSRNOG00000016875	-0.938483	0.000555492
668	MSTRG.16626	ENSRNOG00000042133	-0.938447	0.000556435
669	ENSRNOG00000071212	ENSRNOG00000070605	-0.938412	0.000557368
670	ENSRNOG00000070797	ENSRNOG00000006319	-0.938394	0.000557865
671	ENSRNOG00000063238	ENSRNOG00000051624	-0.938362	0.000558709
672	MSTRG.11753	ENSRNOG00000014166	-0.938337	0.000559384
673	MSTRG.9726	ENSRNOG00000005917	-0.938317	0.000559927
674	ENSRNOG00000070418	ENSRNOG00000025757	-0.938268	0.000561245
675	MSTRG.16732	ENSRNOG00000022848	-0.938265	0.000561316
676	MSTRG.16732	ENSRNOG00000030788	-0.938245	0.000561864
677	ENSRNOG00000070797	ENSRNOG00000061883	-0.938235	0.00056211
678	ENSRNOG00000066884	ENSRNOG00000051169	-0.938177	0.00056369
679	ENSRNOG00000003984	ENSRNOG00000035636	-0.938112	0.000565439
680	ENSRNOG00000065786	ENSRNOG00000017456	-0.938082	0.000566237
681	MSTRG.16732	ENSRNOG00000051372	-0.938065	0.000566713
682	ENSRNOG00000071212	ENSRNOG00000010350	-0.93806	0.000566841
683	MSTRG.15774	ENSRNOG00000020342	-0.938051	0.000567075
684	ENSRNOG00000066884	ENSRNOG00000048197	-0.938044	0.000567267
685	MSTRG.11277	ENSRNOG00000010958	-0.938034	0.000567544
686	ENSRNOG00000067312	ENSRNOG00000049771	-0.938034	0.000567545
687	ENSRNOG00000063553	ENSRNOG00000019161	-0.938005	0.000568315
688	ENSRNOG00000066884	ENSRNOG00000036680	-0.937995	0.000568604
689	MSTRG.11753	ENSRNOG00000058891	-0.937982	0.000568937
690	MSTRG.16626	ENSRNOG00000014850	-0.937932	0.000570298
691	ENSRNOG00000065786	ENSRNOG00000048850	-0.93793	0.000570351
692	ENSRNOG00000066588	ENSRNOG00000020792	-0.937919	0.000570652
693	ENSRNOG00000071212	ENSRNOG00000003616	-0.9379	0.000571162
694	ENSRNOG00000065786	ENSRNOG00000066148	-0.937857	0.000572351
695	ENSRNOG00000062597	ENSRNOG00000019466	-0.937813	0.000573547
696	ENSRNOG00000067151	ENSRNOG00000065187	-0.937758	0.000575023
697	MSTRG.11277	ENSRNOG00000022455	-0.937753	0.000575159
698	ENSRNOG00000063553	ENSRNOG00000014166	-0.937753	0.000575179
699	ENSRNOG00000066884	ENSRNOG00000053687	-0.937717	0.000576162
700	ENSRNOG00000071212	ENSRNOG00000055078	-0.937631	0.000578508
701	ENSRNOG00000065786	ENSRNOG00000069423	-0.937616	0.000578906
702	MSTRG.16626	ENSRNOG00000052017	-0.937597	0.000579436
703	ENSRNOG00000062687	ENSRNOG00000019466	-0.937594	0.000579528
704	ENSRNOG00000071212	ENSRNOG00000012608	-0.93756	0.000580455
705	MSTRG.14509	ENSRNOG00000064154	-0.937505	0.000581968
706	ENSRNOG00000063553	ENSRNOG00000037375	-0.937458	0.000583249
707	ENSRNOG00000067743	ENSRNOG00000009855	-0.937359	0.000585987
708	MSTRG.2163	ENSRNOG00000050794	-0.937256	0.000588823
709	MSTRG.11753	ENSRNOG00000004874	-0.937221	0.000589808
710	ENSRNOG00000065786	ENSRNOG00000008697	-0.937195	0.000590518
711	ENSRNOG00000071212	ENSRNOG00000006855	-0.937131	0.000592307
712	ENSRNOG00000070241	ENSRNOG00000016281	-0.937129	0.000592372
713	ENSRNOG00000065786	ENSRNOG00000020614	-0.937105	0.000593028
714	ENSRNOG00000063513	ENSRNOG00000048264	-0.937095	0.000593302
715	ENSRNOG00000070418	ENSRNOG00000001720	-0.93708	0.000593726
716	MSTRG.9726	ENSRNOG00000001720	-0.937002	0.000595895
717	ENSRNOG00000070797	ENSRNOG00000063049	-0.936975	0.000596655
718	ENSRNOG00000064809	ENSRNOG00000014448	-0.936945	0.000597478
719	MSTRG.16732	ENSRNOG00000019751	-0.936923	0.000598101
720	ENSRNOG00000064809	ENSRNOG00000017716	-0.936906	0.000598573
721	ENSRNOG00000069177	ENSRNOG00000042522	-0.936885	0.000599177
722	MSTRG.15774	ENSRNOG00000033796	-0.936872	0.000599533
723	ENSRNOG00000067151	ENSRNOG00000006025	-0.936852	0.000600095
724	ENSRNOG00000062865	ENSRNOG00000019716	-0.936842	0.000600377
725	ENSRNOG00000064809	ENSRNOG00000053875	-0.936743	0.000603169
726	ENSRNOG00000063513	ENSRNOG00000004456	-0.936682	0.000604878
727	ENSRNOG00000017054	ENSRNOG00000000920	-0.936657	0.000605588
728	ENSRNOG00000065786	ENSRNOG00000061883	-0.936598	0.000607251
729	ENSRNOG00000062687	ENSRNOG00000013663	-0.936594	0.000607362
730	ENSRNOG00000070797	ENSRNOG00000026203	-0.936557	0.000608398
731	MSTRG.9726	ENSRNOG00000013862	-0.936483	0.000610512
732	MSTRG.11066	ENSRNOG00000004456	-0.936446	0.000611564
733	ENSRNOG00000070418	ENSRNOG00000019751	-0.936422	0.000612232
734	ENSRNOG00000062597	ENSRNOG00000070303	-0.93641	0.00061259
735	ENSRNOG00000062865	ENSRNOG00000066660	-0.936403	0.000612775
736	MSTRG.15774	ENSRNOG00000010725	-0.936383	0.000613354
737	ENSRNOG00000017054	ENSRNOG00000003899	-0.936341	0.000614542
738	ENSRNOG00000067743	ENSRNOG00000002339	-0.936335	0.000614706
739	MSTRG.14509	ENSRNOG00000002524	-0.936262	0.000616804
740	ENSRNOG00000063553	ENSRNOG00000051372	-0.936243	0.000617333
741	ENSRNOG00000062687	ENSRNOG00000012315	-0.936224	0.00061789
742	ENSRNOG00000067743	ENSRNOG00000005348	-0.936185	0.000619004
743	MSTRG.2163	ENSRNOG00000064059	-0.936137	0.000620374
744	ENSRNOG00000069051	ENSRNOG00000029886	-0.936108	0.000621206
745	MSTRG.11753	ENSRNOG00000062464	-0.936057	0.000622678
746	ENSRNOG00000067743	ENSRNOG00000022176	-0.93602	0.000623743
747	ENSRNOG00000071212	ENSRNOG00000047686	-0.936014	0.000623914
748	ENSRNOG00000066884	ENSRNOG00000028344	-0.93601	0.000624015
749	ENSRNOG00000069177	ENSRNOG00000063049	-0.935978	0.000624936
750	ENSRNOG00000066884	ENSRNOG00000008336	-0.935972	0.000625104
751	ENSRNOG00000067743	ENSRNOG00000048850	-0.935958	0.000625515
752	ENSRNOG00000067743	ENSRNOG00000029841	-0.935948	0.000625812
753	ENSRNOG00000067743	ENSRNOG00000022848	-0.935886	0.000627606
754	ENSRNOG00000065786	ENSRNOG00000064007	-0.935874	0.000627946
755	ENSRNOG00000067743	ENSRNOG00000030938	-0.935853	0.000628533
756	ENSRNOG00000067312	ENSRNOG00000021380	-0.935826	0.000629318
757	ENSRNOG00000069051	ENSRNOG00000019894	-0.935763	0.000631148
758	ENSRNOG00000070418	ENSRNOG00000024657	-0.935737	0.000631909
759	ENSRNOG00000065786	ENSRNOG00000010392	-0.935605	0.000635747
760	MSTRG.11066	ENSRNOG00000010517	-0.935601	0.000635849
761	ENSRNOG00000064809	ENSRNOG00000004697	-0.935586	0.000636308
762	MSTRG.15774	ENSRNOG00000051169	-0.935576	0.000636597
763	MSTRG.15774	ENSRNOG00000010047	-0.935474	0.000639556
764	ENSRNOG00000064307	ENSRNOG00000007687	-0.935462	0.000639918
765	ENSRNOG00000067151	ENSRNOG00000017175	-0.935413	0.000641361
766	ENSRNOG00000065786	ENSRNOG00000015821	-0.935363	0.000642833
767	ENSRNOG00000062865	ENSRNOG00000058938	-0.935337	0.000643569
768	ENSRNOG00000070418	ENSRNOG00000000274	-0.935299	0.000644712
769	ENSRNOG00000065786	ENSRNOG00000022176	-0.935189	0.000647948
770	ENSRNOG00000069051	ENSRNOG00000063049	-0.935158	0.000648841
771	MSTRG.9726	ENSRNOG00000003765	-0.935137	0.00064946
772	ENSRNOG00000003984	ENSRNOG00000003899	-0.935126	0.000649792
773	ENSRNOG00000066884	ENSRNOG00000007713	-0.935106	0.000650389
774	ENSRNOG00000067151	ENSRNOG00000048264	-0.93504	0.00065235
775	MSTRG.9726	ENSRNOG00000047414	-0.934953	0.000654934
776	MSTRG.9726	ENSRNOG00000050360	-0.934902	0.00065643
777	ENSRNOG00000065846	ENSRNOG00000059500	-0.934891	0.000656771
778	ENSRNOG00000065786	ENSRNOG00000025251	-0.934888	0.000656867
779	ENSRNOG00000017054	ENSRNOG00000033796	-0.934817	0.000658964
780	ENSRNOG00000070241	ENSRNOG00000042411	-0.93478	0.000660072
781	ENSRNOG00000067743	ENSRNOG00000069699	-0.93475	0.000660962
782	MSTRG.3717	ENSRNOG00000015668	-0.934702	0.000662415
783	ENSRNOG00000070241	ENSRNOG00000042536	-0.934656	0.000663775
784	ENSRNOG00000064366	ENSRNOG00000016837	-0.934628	0.000664626
785	MSTRG.14509	ENSRNOG00000066660	-0.934622	0.000664804
786	ENSRNOG00000067312	ENSRNOG00000065120	-0.934491	0.000668751
787	ENSRNOG00000066588	ENSRNOG00000058497	-0.934459	0.000669711
788	ENSRNOG00000067312	ENSRNOG00000031955	-0.93444	0.000670286
789	ENSRNOG00000066884	ENSRNOG00000048850	-0.934302	0.000674452
790	MSTRG.15774	ENSRNOG00000071010	-0.934302	0.000674455
791	ENSRNOG00000062597	ENSRNOG00000058497	-0.934274	0.000675308
792	MSTRG.16626	ENSRNOG00000013862	-0.934246	0.000676132
793	ENSRNOG00000063553	ENSRNOG00000004937	-0.93419	0.00067784
794	MSTRG.2163	ENSRNOG00000069578	-0.934142	0.000679299
795	ENSRNOG00000066884	ENSRNOG00000001313	-0.934003	0.000683547
796	MSTRG.9726	ENSRNOG00000006119	-0.933917	0.000686172
797	ENSRNOG00000071212	ENSRNOG00000057989	-0.933894	0.000686869
798	MSTRG.16732	ENSRNOG00000064154	-0.933869	0.000687633
799	ENSRNOG00000067743	ENSRNOG00000007243	-0.93383	0.000688825
800	ENSRNOG00000071212	ENSRNOG00000010325	-0.933804	0.000689622
801	MSTRG.11066	ENSRNOG00000058497	-0.933715	0.000692365
802	MSTRG.11753	ENSRNOG00000022353	-0.9337	0.000692828
803	MSTRG.11753	ENSRNOG00000020310	-0.933694	0.000693036
804	MSTRG.16626	ENSRNOG00000047686	-0.933668	0.000693813
805	MSTRG.16732	ENSRNOG00000017637	-0.933657	0.00069416
806	ENSRNOG00000065005	ENSRNOG00000004744	-0.933583	0.000696442
807	ENSRNOG00000065786	ENSRNOG00000026979	-0.933535	0.000697919
808	ENSRNOG00000065786	ENSRNOG00000005348	-0.933533	0.000697984
809	MSTRG.15774	ENSRNOG00000008785	-0.933356	0.000703492
810	ENSRNOG00000063553	ENSRNOG00000021027	-0.933352	0.000703631
811	ENSRNOG00000067312	ENSRNOG00000060348	-0.933319	0.000704634
812	ENSRNOG00000071212	ENSRNOG00000015667	-0.93328	0.000705862
813	ENSRNOG00000017054	ENSRNOG00000016997	-0.933224	0.0007076
814	ENSRNOG00000062597	ENSRNOG00000050794	-0.933036	0.000713512
815	MSTRG.11753	ENSRNOG00000013526	-0.932967	0.000715674
816	MSTRG.16732	ENSRNOG00000049271	-0.932966	0.000715714
817	ENSRNOG00000066884	ENSRNOG00000009465	-0.932942	0.00071646
818	MSTRG.9726	ENSRNOG00000043304	-0.932892	0.00071802
819	ENSRNOG00000064307	ENSRNOG00000069578	-0.932891	0.000718054
820	MSTRG.16732	ENSRNOG00000061237	-0.932834	0.000719867
821	ENSRNOG00000066884	ENSRNOG00000033983	-0.93283	0.000719983
822	ENSRNOG00000063238	ENSRNOG00000065204	-0.932811	0.000720589
823	MSTRG.15774	ENSRNOG00000033983	-0.932774	0.000721763
824	ENSRNOG00000064307	ENSRNOG00000014603	-0.932767	0.000721987
825	ENSRNOG00000071212	ENSRNOG00000008054	-0.932752	0.000722454
826	ENSRNOG00000071212	ENSRNOG00000033796	-0.932711	0.000723747
827	ENSRNOG00000017054	ENSRNOG00000069330	-0.932701	0.000724087
828	ENSRNOG00000070241	ENSRNOG00000048264	-0.932666	0.000725189
829	ENSRNOG00000062865	ENSRNOG00000021729	-0.932625	0.000726483
830	MSTRG.11753	ENSRNOG00000015505	-0.932577	0.000728001
831	ENSRNOG00000071212	ENSRNOG00000064154	-0.932563	0.000728448
832	ENSRNOG00000064809	ENSRNOG00000046428	-0.932555	0.000728717
833	ENSRNOG00000070241	ENSRNOG00000055222	-0.932523	0.000729724
834	MSTRG.9726	ENSRNOG00000010392	-0.932477	0.000731195
835	MSTRG.11277	ENSRNOG00000045553	-0.932474	0.000731295
836	MSTRG.16626	ENSRNOG00000034229	-0.932448	0.000732122
837	MSTRG.2163	ENSRNOG00000013971	-0.932406	0.000733485
838	MSTRG.16626	ENSRNOG00000055530	-0.932394	0.000733868
839	MSTRG.11753	ENSRNOG00000023509	-0.932346	0.000735394
840	ENSRNOG00000064307	ENSRNOG00000047236	-0.93233	0.000735914
841	MSTRG.15774	ENSRNOG00000051372	-0.932328	0.000735962
842	ENSRNOG00000064366	ENSRNOG00000014087	-0.932277	0.000737621
843	ENSRNOG00000071212	ENSRNOG00000069252	-0.932222	0.000739361
844	ENSRNOG00000064366	ENSRNOG00000060348	-0.932194	0.000740267
845	ENSRNOG00000017054	ENSRNOG00000019894	-0.932009	0.00074623
846	MSTRG.15774	ENSRNOG00000016995	-0.932	0.000746547
847	ENSRNOG00000063553	ENSRNOG00000016950	-0.931938	0.000748559
848	ENSRNOG00000063553	ENSRNOG00000010047	-0.931936	0.000748601
849	ENSRNOG00000066884	ENSRNOG00000009855	-0.93188	0.000750417
850	ENSRNOG00000062865	ENSRNOG00000010350	-0.931847	0.000751499
851	ENSRNOG00000016535	ENSRNOG00000010833	-0.931845	0.000751562
852	ENSRNOG00000066588	ENSRNOG00000004459	-0.931791	0.00075331
853	MSTRG.15774	ENSRNOG00000011305	-0.93178	0.000753661
854	ENSRNOG00000066884	ENSRNOG00000004874	-0.931765	0.000754161
855	MSTRG.11066	ENSRNOG00000018257	-0.931765	0.000754179
856	ENSRNOG00000071212	ENSRNOG00000024435	-0.93176	0.000754318
857	MSTRG.11753	ENSRNOG00000003832	-0.93172	0.000755632
858	ENSRNOG00000064307	ENSRNOG00000015562	-0.931713	0.000755855
859	ENSRNOG00000067743	ENSRNOG00000026466	-0.931612	0.00075917
860	ENSRNOG00000016535	ENSRNOG00000017577	-0.931567	0.00076063
861	MSTRG.15774	ENSRNOG00000065330	-0.931541	0.000761475
862	MSTRG.15774	ENSRNOG00000033844	-0.93152	0.000762166
863	ENSRNOG00000065786	ENSRNOG00000011994	-0.931493	0.000763057
864	ENSRNOG00000065786	ENSRNOG00000067378	-0.93144	0.000764805
865	ENSRNOG00000016535	ENSRNOG00000002548	-0.93137	0.000767122
866	ENSRNOG00000071212	ENSRNOG00000010516	-0.931296	0.000769537
867	ENSRNOG00000071212	ENSRNOG00000001259	-0.93128	0.000770068
868	ENSRNOG00000067743	ENSRNOG00000067144	-0.931255	0.000770915
869	MSTRG.15774	ENSRNOG00000012216	-0.931251	0.000771027
870	ENSRNOG00000063238	ENSRNOG00000046428	-0.931237	0.000771494
871	MSTRG.2163	ENSRNOG00000024839	-0.93119	0.000773055
872	MSTRG.2163	ENSRNOG00000051624	-0.931169	0.000773735
873	ENSRNOG00000065786	ENSRNOG00000002797	-0.931164	0.000773915
874	MSTRG.9726	ENSRNOG00000055382	-0.931141	0.000774687
875	MSTRG.15774	ENSRNOG00000038319	-0.931117	0.000775456
876	ENSRNOG00000065786	ENSRNOG00000033844	-0.931044	0.000777903
877	MSTRG.16626	ENSRNOG00000051372	-0.931026	0.000778491
878	ENSRNOG00000066884	ENSRNOG00000018982	-0.93099	0.000779691
879	MSTRG.14509	ENSRNOG00000059500	-0.930951	0.000780997
880	MSTRG.16732	ENSRNOG00000048850	-0.930907	0.000782446
881	ENSRNOG00000066588	ENSRNOG00000019466	-0.930892	0.000782949
882	MSTRG.11753	ENSRNOG00000010392	-0.930809	0.000785735
883	MSTRG.9726	ENSRNOG00000004918	-0.930678	0.000790125
884	MSTRG.11066	ENSRNOG00000017589	-0.930634	0.000791604
885	ENSRNOG00000064728	ENSRNOG00000070745	-0.930634	0.000791618
886	ENSRNOG00000064366	ENSRNOG00000007319	-0.930493	0.00079636
887	ENSRNOG00000064809	ENSRNOG00000002289	-0.930474	0.000797007
888	ENSRNOG00000071212	ENSRNOG00000019751	-0.930414	0.000799014
889	MSTRG.14509	ENSRNOG00000005731	-0.930279	0.000803591
890	ENSRNOG00000064728	ENSRNOG00000048053	-0.93024	0.00080494
891	MSTRG.15774	ENSRNOG00000016603	-0.930218	0.000805669
892	ENSRNOG00000063553	ENSRNOG00000006319	-0.93018	0.00080698
893	ENSRNOG00000069588	ENSRNOG00000048264	-0.930179	0.000807017
894	ENSRNOG00000067743	ENSRNOG00000014257	-0.930155	0.000807826
895	ENSRNOG00000064366	ENSRNOG00000004588	-0.930149	0.000808017
896	MSTRG.15774	ENSRNOG00000048148	-0.930118	0.000809064
897	MSTRG.16626	ENSRNOG00000055382	-0.930085	0.000810219
898	ENSRNOG00000066884	ENSRNOG00000013704	-0.930072	0.00081065
899	MSTRG.11753	ENSRNOG00000013862	-0.930058	0.000811113
900	MSTRG.15774	ENSRNOG00000056697	-0.930053	0.000811315
901	ENSRNOG00000069051	ENSRNOG00000015505	-0.930021	0.000812377
902	MSTRG.9726	ENSRNOG00000032989	-0.93001	0.000812758
903	MSTRG.15774	ENSRNOG00000029841	-0.929978	0.000813862
904	ENSRNOG00000071212	ENSRNOG00000017511	-0.929954	0.000814681
905	ENSRNOG00000066884	ENSRNOG00000055939	-0.929949	0.000814875
906	ENSRNOG00000067743	ENSRNOG00000057443	-0.929943	0.000815072
907	MSTRG.2163	ENSRNOG00000008947	-0.929877	0.000817337
908	ENSRNOG00000066588	ENSRNOG00000050794	-0.92982	0.000819282
909	ENSRNOG00000066884	ENSRNOG00000015994	-0.929788	0.000820382
910	ENSRNOG00000070418	ENSRNOG00000004327	-0.929776	0.00082081
911	MSTRG.11277	ENSRNOG00000025815	-0.929741	0.000821999
912	MSTRG.11277	ENSRNOG00000011923	-0.929704	0.000823267
913	MSTRG.16732	ENSRNOG00000061038	-0.929687	0.000823882
914	ENSRNOG00000067312	ENSRNOG00000013408	-0.92961	0.000826547
915	ENSRNOG00000070418	ENSRNOG00000033844	-0.929586	0.000827373
916	MSTRG.15774	ENSRNOG00000000368	-0.929578	0.000827648
917	MSTRG.11753	ENSRNOG00000009144	-0.929562	0.000828185
918	MSTRG.16626	ENSRNOG00000018859	-0.929531	0.000829267
919	ENSRNOG00000067151	ENSRNOG00000005413	-0.929525	0.000829487
920	ENSRNOG00000067743	ENSRNOG00000048088	-0.929498	0.000830413
921	ENSRNOG00000065786	ENSRNOG00000001439	-0.929449	0.000832103
922	MSTRG.15774	ENSRNOG00000048850	-0.929434	0.000832621
923	ENSRNOG00000062597	ENSRNOG00000069664	-0.92935	0.000835572
924	ENSRNOG00000067151	ENSRNOG00000058434	-0.929296	0.000837442
925	MSTRG.16732	ENSRNOG00000051294	-0.929292	0.000837595
926	ENSRNOG00000062687	ENSRNOG00000020792	-0.929234	0.000839601
927	ENSRNOG00000064809	ENSRNOG00000065187	-0.92922	0.000840095
928	MSTRG.16732	ENSRNOG00000013555	-0.929214	0.000840309
929	ENSRNOG00000069177	ENSRNOG00000002802	-0.92918	0.000841502
930	MSTRG.11753	ENSRNOG00000070605	-0.929168	0.000841902
931	ENSRNOG00000065786	ENSRNOG00000009802	-0.929156	0.000842342
932	ENSRNOG00000071212	ENSRNOG00000063049	-0.929133	0.000843126
933	MSTRG.15774	ENSRNOG00000031408	-0.929098	0.000844383
934	ENSRNOG00000065786	ENSRNOG00000028348	-0.92908	0.000845002
935	ENSRNOG00000064307	ENSRNOG00000046428	-0.929078	0.00084508
936	ENSRNOG00000062687	ENSRNOG00000016281	-0.929077	0.000845096
937	ENSRNOG00000067743	ENSRNOG00000043304	-0.929059	0.000845721
938	ENSRNOG00000064366	ENSRNOG00000045605	-0.928997	0.0008479
939	ENSRNOG00000067312	ENSRNOG00000007237	-0.928991	0.000848108
940	ENSRNOG00000067598	ENSRNOG00000026605	-0.928991	0.000848136
941	MSTRG.11066	ENSRNOG00000042536	-0.928933	0.000850177
942	ENSRNOG00000017054	ENSRNOG00000019065	-0.928904	0.000851174
943	ENSRNOG00000065786	ENSRNOG00000003105	-0.928897	0.000851437
944	ENSRNOG00000017054	ENSRNOG00000000368	-0.928854	0.000852943
945	MSTRG.9726	ENSRNOG00000009531	-0.928852	0.000853011
946	MSTRG.16626	ENSRNOG00000026067	-0.92885	0.000853107
947	MSTRG.11753	ENSRNOG00000022848	-0.928806	0.000854649
948	MSTRG.15774	ENSRNOG00000047686	-0.928731	0.00085731
949	ENSRNOG00000063238	ENSRNOG00000013663	-0.928726	0.000857489
950	ENSRNOG00000063553	ENSRNOG00000008027	-0.928675	0.000859293
951	MSTRG.15774	ENSRNOG00000017546	-0.928671	0.000859432
952	ENSRNOG00000070241	ENSRNOG00000017716	-0.928657	0.000859937
953	ENSRNOG00000066884	ENSRNOG00000033234	-0.928653	0.000860075
954	MSTRG.11753	ENSRNOG00000010047	-0.928651	0.000860138
955	MSTRG.11066	ENSRNOG00000015082	-0.928647	0.000860294
956	MSTRG.11753	ENSRNOG00000018413	-0.928646	0.000860327
957	MSTRG.11753	ENSRNOG00000000158	-0.928637	0.000860639
958	MSTRG.16732	ENSRNOG00000001389	-0.928622	0.000861173
959	MSTRG.11753	ENSRNOG00000048850	-0.928616	0.000861387
960	ENSRNOG00000064809	ENSRNOG00000042536	-0.928607	0.000861695
961	ENSRNOG00000063238	ENSRNOG00000046261	-0.928552	0.000863662
962	ENSRNOG00000069051	ENSRNOG00000035636	-0.928483	0.000866136
963	ENSRNOG00000017054	ENSRNOG00000019985	-0.92842	0.000868362
964	ENSRNOG00000071212	ENSRNOG00000025069	-0.928401	0.000869034
965	MSTRG.11753	ENSRNOG00000015994	-0.928319	0.000871998
966	ENSRNOG00000070502	ENSRNOG00000070745	-0.928291	0.000872989
967	ENSRNOG00000071212	ENSRNOG00000065438	-0.928284	0.000873229
968	ENSRNOG00000065786	ENSRNOG00000032699	-0.928273	0.000873641
969	ENSRNOG00000067312	ENSRNOG00000001736	-0.928226	0.000875299
970	MSTRG.16626	ENSRNOG00000042041	-0.928189	0.00087666
971	ENSRNOG00000065786	ENSRNOG00000003832	-0.928123	0.000879021
972	ENSRNOG00000066884	ENSRNOG00000022848	-0.928118	0.000879213
973	ENSRNOG00000067743	ENSRNOG00000003468	-0.928034	0.000882241
974	MSTRG.16626	ENSRNOG00000047321	-0.928018	0.000882805
975	ENSRNOG00000071212	ENSRNOG00000017637	-0.928004	0.000883298
976	ENSRNOG00000066884	ENSRNOG00000007206	-0.927997	0.000883578
977	ENSRNOG00000062687	ENSRNOG00000030807	-0.927967	0.000884645
978	ENSRNOG00000065786	ENSRNOG00000016828	-0.927962	0.000884848
979	ENSRNOG00000064366	ENSRNOG00000010833	-0.927953	0.000885172
980	MSTRG.15774	ENSRNOG00000026770	-0.927932	0.000885915
981	ENSRNOG00000017054	ENSRNOG00000002272	-0.927878	0.000887868
982	ENSRNOG00000069588	ENSRNOG00000025608	-0.927804	0.000890561
983	ENSRNOG00000063553	ENSRNOG00000061004	-0.927788	0.000891143
984	ENSRNOG00000070418	ENSRNOG00000047686	-0.927773	0.000891686
985	ENSRNOG00000063553	ENSRNOG00000002919	-0.92776	0.00089216
986	ENSRNOG00000017054	ENSRNOG00000047321	-0.927757	0.000892279
987	ENSRNOG00000067743	ENSRNOG00000008798	-0.92772	0.000893629
988	ENSRNOG00000062597	ENSRNOG00000014603	-0.927715	0.000893801
989	ENSRNOG00000063513	ENSRNOG00000005660	-0.927702	0.000894264
990	ENSRNOG00000064366	ENSRNOG00000017512	-0.927667	0.000895525
991	MSTRG.16732	ENSRNOG00000030938	-0.92766	0.000895782
992	ENSRNOG00000064366	ENSRNOG00000021812	-0.927643	0.000896401
993	ENSRNOG00000062865	ENSRNOG00000047450	-0.927596	0.000898149
994	ENSRNOG00000069588	ENSRNOG00000008947	-0.927594	0.000898193
995	ENSRNOG00000070418	ENSRNOG00000002797	-0.927588	0.000898434
996	ENSRNOG00000062597	ENSRNOG00000051624	-0.927586	0.000898514
997	MSTRG.3717	ENSRNOG00000038165	-0.927545	0.000899998
998	ENSRNOG00000067151	ENSRNOG00000011892	-0.927497	0.000901755
999	ENSRNOG00000066884	ENSRNOG00000015036	-0.927468	0.000902823
1000	ENSRNOG00000064809	ENSRNOG00000001229	-0.927456	0.000903261
1001	ENSRNOG00000064307	ENSRNOG00000001229	-0.927441	0.000903805
1002	ENSRNOG00000016535	ENSRNOG00000025360	-0.927419	0.000904631
1003	ENSRNOG00000067312	ENSRNOG00000010833	-0.927379	0.000906096
1004	ENSRNOG00000066884	ENSRNOG00000011518	-0.927328	0.000907959
1005	ENSRNOG00000064366	ENSRNOG00000025695	-0.927324	0.000908118
1006	MSTRG.16626	ENSRNOG00000019751	-0.927321	0.000908214
1007	ENSRNOG00000017054	ENSRNOG00000036631	-0.92731	0.000908605
1008	MSTRG.16732	ENSRNOG00000020097	-0.927308	0.000908702
1009	ENSRNOG00000063553	ENSRNOG00000061038	-0.927177	0.000913532
1010	ENSRNOG00000067743	ENSRNOG00000005515	-0.927104	0.000916226
1011	ENSRNOG00000062972	ENSRNOG00000068860	-0.927099	0.000916394
1012	MSTRG.11277	ENSRNOG00000002408	-0.927042	0.000918498
1013	ENSRNOG00000064366	ENSRNOG00000010161	-0.927022	0.000919264
1014	ENSRNOG00000017054	ENSRNOG00000033234	-0.92699	0.000920439
1015	ENSRNOG00000066884	ENSRNOG00000035636	-0.926942	0.000922241
1016	MSTRG.16732	ENSRNOG00000017511	-0.926909	0.000923468
1017	MSTRG.11753	ENSRNOG00000010725	-0.926859	0.000925304
1018	MSTRG.15774	ENSRNOG00000047002	-0.926773	0.000928518
1019	ENSRNOG00000064366	ENSRNOG00000006604	-0.926773	0.000928519
1020	MSTRG.11066	ENSRNOG00000020792	-0.926773	0.000928528
1021	ENSRNOG00000067312	ENSRNOG00000048114	-0.926742	0.000929667
1022	MSTRG.16626	ENSRNOG00000057127	-0.926698	0.000931321
1023	MSTRG.11277	ENSRNOG00000006828	-0.926651	0.000933083
1024	ENSRNOG00000062597	ENSRNOG00000008603	-0.926645	0.000933316
1025	ENSRNOG00000064366	ENSRNOG00000000245	-0.926598	0.000935053
1026	ENSRNOG00000069051	ENSRNOG00000015668	-0.926579	0.000935783
1027	ENSRNOG00000063553	ENSRNOG00000061883	-0.926562	0.000936435
1028	ENSRNOG00000065846	ENSRNOG00000061883	-0.926543	0.000937122
1029	MSTRG.11753	ENSRNOG00000066660	-0.926538	0.000937302
1030	ENSRNOG00000064366	ENSRNOG00000065120	-0.926456	0.00094042
1031	MSTRG.9726	ENSRNOG00000006639	-0.926433	0.000941262
1032	MSTRG.15774	ENSRNOG00000052017	-0.926372	0.000943565
1033	ENSRNOG00000062597	ENSRNOG00000000825	-0.92634	0.000944786
1034	ENSRNOG00000062865	ENSRNOG00000012058	-0.926309	0.000945952
1035	ENSRNOG00000064366	ENSRNOG00000063643	-0.926303	0.000946156
1036	MSTRG.9726	ENSRNOG00000022848	-0.92627	0.000947436
1037	ENSRNOG00000070241	ENSRNOG00000010517	-0.926232	0.000948868
1038	MSTRG.11277	ENSRNOG00000064059	-0.926231	0.000948879
1039	ENSRNOG00000070418	ENSRNOG00000033234	-0.926209	0.000949739
1040	ENSRNOG00000070241	ENSRNOG00000000825	-0.9262	0.000950078
1041	ENSRNOG00000065786	ENSRNOG00000031469	-0.926186	0.000950612
1042	MSTRG.2163	ENSRNOG00000046261	-0.926172	0.000951145
1043	MSTRG.16626	ENSRNOG00000043304	-0.926126	0.000952858
1044	MSTRG.2163	ENSRNOG00000008586	-0.926113	0.000953382
1045	ENSRNOG00000017054	ENSRNOG00000016603	-0.926085	0.000954446
1046	MSTRG.11753	ENSRNOG00000002339	-0.926077	0.000954721
1047	MSTRG.11753	ENSRNOG00000019068	-0.926065	0.000955177
1048	MSTRG.11277	ENSRNOG00000058497	-0.925962	0.000959101
1049	MSTRG.2163	ENSRNOG00000029370	-0.925957	0.000959301
1050	ENSRNOG00000065786	ENSRNOG00000019751	-0.925933	0.000960212
1051	MSTRG.2163	ENSRNOG00000011892	-0.925915	0.000960914
1052	ENSRNOG00000017054	ENSRNOG00000007477	-0.925909	0.000961147
1053	ENSRNOG00000017054	ENSRNOG00000031408	-0.925863	0.000962897
1054	MSTRG.9726	ENSRNOG00000020424	-0.92586	0.000962993
1055	ENSRNOG00000065786	ENSRNOG00000020310	-0.925838	0.000963837
1056	ENSRNOG00000071212	ENSRNOG00000001369	-0.925808	0.000964987
1057	ENSRNOG00000066884	ENSRNOG00000003105	-0.925805	0.000965128
1058	MSTRG.11277	ENSRNOG00000048823	-0.925759	0.000966893
1059	ENSRNOG00000067743	ENSRNOG00000028344	-0.925733	0.000967884
1060	ENSRNOG00000062597	ENSRNOG00000024839	-0.925707	0.000968873
1061	ENSRNOG00000063513	ENSRNOG00000018257	-0.925696	0.000969299
1062	ENSRNOG00000068530	ENSRNOG00000039571	-0.925661	0.000970649
1063	MSTRG.11753	ENSRNOG00000002797	-0.925641	0.000971401
1064	ENSRNOG00000064366	ENSRNOG00000064293	-0.925619	0.000972246
1065	MSTRG.15774	ENSRNOG00000006639	-0.925592	0.000973294
1066	ENSRNOG00000067835	ENSRNOG00000005660	-0.925586	0.000973526
1067	ENSRNOG00000062865	ENSRNOG00000010725	-0.925568	0.000974197
1068	MSTRG.11753	ENSRNOG00000011518	-0.925566	0.000974296
1069	ENSRNOG00000063553	ENSRNOG00000029079	-0.925555	0.000974706
1070	ENSRNOG00000016535	ENSRNOG00000007546	-0.925549	0.000974963
1071	ENSRNOG00000070543	ENSRNOG00000008902	-0.925541	0.000975249
1072	ENSRNOG00000064307	ENSRNOG00000058497	-0.925517	0.000976165
1073	MSTRG.16732	ENSRNOG00000012058	-0.925505	0.000976625
1074	ENSRNOG00000016535	ENSRNOG00000026037	-0.925471	0.000977958
1075	ENSRNOG00000062688	ENSRNOG00000024243	-0.92546	0.000978363
1076	ENSRNOG00000063238	ENSRNOG00000006082	-0.925412	0.000980236
1077	ENSRNOG00000070731	ENSRNOG00000015668	-0.925398	0.000980782
1078	MSTRG.16626	ENSRNOG00000028344	-0.925393	0.000980972
1079	MSTRG.16626	ENSRNOG00000016069	-0.92539	0.000981096
1080	MSTRG.11753	ENSRNOG00000068505	-0.925385	0.00098127
1081	MSTRG.9726	ENSRNOG00000067479	-0.925344	0.000982857
1082	ENSRNOG00000063513	ENSRNOG00000047236	-0.925291	0.000984904
1083	ENSRNOG00000066884	ENSRNOG00000067479	-0.925287	0.000985087
1084	ENSRNOG00000062865	ENSRNOG00000032246	-0.925256	0.000986288
1085	ENSRNOG00000069588	ENSRNOG00000051624	-0.925253	0.000986378
1086	MSTRG.16626	ENSRNOG00000019894	-0.925247	0.000986648
1087	ENSRNOG00000064366	ENSRNOG00000007430	-0.925219	0.000987707
1088	MSTRG.16732	ENSRNOG00000009892	-0.925219	0.000987716
1089	MSTRG.16626	ENSRNOG00000015994	-0.925194	0.000988688
1090	MSTRG.16626	ENSRNOG00000019864	-0.925169	0.00098966
1091	ENSRNOG00000062597	ENSRNOG00000015562	-0.92516	0.000990005
1092	ENSRNOG00000003984	ENSRNOG00000013555	-0.925105	0.000992149
1093	ENSRNOG00000067743	ENSRNOG00000018859	-0.92504	0.000994675
1094	ENSRNOG00000063553	ENSRNOG00000066660	-0.925029	0.000995135
1095	ENSRNOG00000065786	ENSRNOG00000003616	-0.92502	0.000995487
1096	ENSRNOG00000067151	ENSRNOG00000055222	-0.924922	0.000999312
1097	ENSRNOG00000070241	ENSRNOG00000022523	-0.924909	0.000999796
1098	ENSRNOG00000071212	ENSRNOG00000019065	-0.924885	0.00100076
1099	ENSRNOG00000017054	ENSRNOG00000002004	-0.924846	0.00100229
1100	ENSRNOG00000070418	ENSRNOG00000032246	-0.924807	0.00100383
1101	ENSRNOG00000066884	ENSRNOG00000016543	-0.924797	0.00100419
1102	MSTRG.9726	ENSRNOG00000067378	-0.924772	0.0010052
1103	ENSRNOG00000070797	ENSRNOG00000020614	-0.924771	0.00100523
1104	MSTRG.2163	ENSRNOG00000020194	-0.924738	0.00100653
1105	ENSRNOG00000070797	ENSRNOG00000066148	-0.924698	0.0010081
1106	ENSRNOG00000066884	ENSRNOG00000008312	-0.924672	0.00100913
1107	ENSRNOG00000070418	ENSRNOG00000035636	-0.924649	0.00101005
1108	MSTRG.15774	ENSRNOG00000008336	-0.924642	0.00101032
1109	ENSRNOG00000070241	ENSRNOG00000015727	-0.92464	0.00101037
1110	ENSRNOG00000067312	ENSRNOG00000019433	-0.924636	0.00101053
1111	ENSRNOG00000071212	ENSRNOG00000005515	-0.924627	0.00101088
1112	ENSRNOG00000064809	ENSRNOG00000005413	-0.924624	0.00101102
1113	ENSRNOG00000062972	ENSRNOG00000046428	-0.924606	0.00101175
1114	ENSRNOG00000071212	ENSRNOG00000069699	-0.924602	0.0010119
1115	MSTRG.15774	ENSRNOG00000059428	-0.924591	0.00101231
1116	MSTRG.16626	ENSRNOG00000006639	-0.924533	0.00101459
1117	ENSRNOG00000065786	ENSRNOG00000042752	-0.924526	0.00101489
1118	ENSRNOG00000064366	ENSRNOG00000018215	-0.924457	0.00101761
1119	ENSRNOG00000063553	ENSRNOG00000058938	-0.924447	0.00101803
1120	ENSRNOG00000065786	ENSRNOG00000017646	-0.924409	0.00101954
1121	ENSRNOG00000070418	ENSRNOG00000038165	-0.924403	0.00101974
1122	MSTRG.2163	ENSRNOG00000022189	-0.924373	0.00102096
1123	MSTRG.9726	ENSRNOG00000023824	-0.924341	0.00102222
1124	MSTRG.16732	ENSRNOG00000055530	-0.924277	0.00102475
1125	MSTRG.9726	ENSRNOG00000023509	-0.924259	0.00102549
1126	ENSRNOG00000067312	ENSRNOG00000045553	-0.924212	0.00102737
1127	MSTRG.16732	ENSRNOG00000016734	-0.92407	0.00103301
1128	MSTRG.9726	ENSRNOG00000016696	-0.924035	0.00103442
1129	MSTRG.15774	ENSRNOG00000017646	-0.924022	0.00103497
1130	MSTRG.16732	ENSRNOG00000069878	-0.924011	0.00103538
1131	ENSRNOG00000070543	ENSRNOG00000005185	-0.923924	0.00103887
1132	ENSRNOG00000065786	ENSRNOG00000027466	-0.923909	0.00103949
1133	MSTRG.2163	ENSRNOG00000014525	-0.923904	0.00103968
1134	MSTRG.16626	ENSRNOG00000015505	-0.923861	0.00104142
1135	MSTRG.11753	ENSRNOG00000031408	-0.923793	0.00104415
1136	MSTRG.16732	ENSRNOG00000059166	-0.92376	0.0010455
1137	ENSRNOG00000064366	ENSRNOG00000004459	-0.923733	0.00104657
1138	ENSRNOG00000071212	ENSRNOG00000016995	-0.92371	0.0010475
1139	MSTRG.11066	ENSRNOG00000015562	-0.923678	0.00104879
1140	ENSRNOG00000066884	ENSRNOG00000025069	-0.923664	0.00104936
1141	ENSRNOG00000003984	ENSRNOG00000063049	-0.92365	0.00104993
1142	MSTRG.15774	ENSRNOG00000009465	-0.923444	0.00105828
1143	ENSRNOG00000062688	ENSRNOG00000011892	-0.923441	0.00105842
1144	ENSRNOG00000064307	ENSRNOG00000019361	-0.923388	0.00106054
1145	ENSRNOG00000063553	ENSRNOG00000010840	-0.923381	0.00106087
1146	ENSRNOG00000016535	ENSRNOG00000019305	-0.923367	0.00106142
1147	MSTRG.16732	ENSRNOG00000008615	-0.923321	0.00106328
1148	MSTRG.16626	ENSRNOG00000023030	-0.923309	0.00106377
1149	ENSRNOG00000066884	ENSRNOG00000069423	-0.923294	0.00106439
1150	ENSRNOG00000067743	ENSRNOG00000016696	-0.923278	0.00106504
1151	ENSRNOG00000062865	ENSRNOG00000063049	-0.923258	0.00106586
1152	ENSRNOG00000062865	ENSRNOG00000042522	-0.923257	0.00106589
1153	ENSRNOG00000067312	ENSRNOG00000020197	-0.923234	0.00106685
1154	ENSRNOG00000070797	ENSRNOG00000010320	-0.923177	0.00106918
1155	ENSRNOG00000064809	ENSRNOG00000064574	-0.923115	0.0010717
1156	MSTRG.11753	ENSRNOG00000016603	-0.923109	0.00107195
1157	MSTRG.15774	ENSRNOG00000002794	-0.923092	0.00107267
1158	ENSRNOG00000062597	ENSRNOG00000071200	-0.923086	0.0010729
1159	ENSRNOG00000071212	ENSRNOG00000022567	-0.923075	0.00107337
1160	MSTRG.16626	ENSRNOG00000047046	-0.923058	0.00107404
1161	ENSRNOG00000067312	ENSRNOG00000006828	-0.923053	0.00107425
1162	ENSRNOG00000064366	ENSRNOG00000006828	-0.92302	0.00107563
1163	ENSRNOG00000070418	ENSRNOG00000010840	-0.922986	0.001077
1164	ENSRNOG00000067743	ENSRNOG00000021256	-0.922971	0.00107762
1165	ENSRNOG00000070241	ENSRNOG00000007687	-0.922951	0.00107847
1166	ENSRNOG00000063553	ENSRNOG00000055939	-0.922932	0.00107922
1167	ENSRNOG00000071212	ENSRNOG00000026056	-0.922903	0.00108043
1168	ENSRNOG00000065786	ENSRNOG00000057769	-0.922881	0.00108134
1169	MSTRG.11753	ENSRNOG00000008697	-0.922857	0.00108233
1170	ENSRNOG00000063513	ENSRNOG00000022189	-0.922856	0.00108238
1171	ENSRNOG00000070797	ENSRNOG00000016878	-0.922849	0.00108266
1172	ENSRNOG00000067743	ENSRNOG00000014465	-0.922841	0.001083
1173	MSTRG.11753	ENSRNOG00000048148	-0.922787	0.00108522
1174	MSTRG.14509	ENSRNOG00000026605	-0.922726	0.00108774
1175	ENSRNOG00000065786	ENSRNOG00000001389	-0.922654	0.00109074
1176	MSTRG.16626	ENSRNOG00000047663	-0.922651	0.00109083
1177	MSTRG.15774	ENSRNOG00000025581	-0.922587	0.00109352
1178	ENSRNOG00000069588	ENSRNOG00000015084	-0.922428	0.00110012
1179	MSTRG.11753	ENSRNOG00000059428	-0.922407	0.00110101
1180	MSTRG.9726	ENSRNOG00000033844	-0.922385	0.00110192
1181	MSTRG.15774	ENSRNOG00000015994	-0.922376	0.00110229
1182	ENSRNOG00000017054	ENSRNOG00000065330	-0.922343	0.00110365
1183	MSTRG.16732	ENSRNOG00000026067	-0.922251	0.00110753
1184	ENSRNOG00000066884	ENSRNOG00000017511	-0.922232	0.00110832
1185	ENSRNOG00000017054	ENSRNOG00000017444	-0.922198	0.00110974
1186	MSTRG.16732	ENSRNOG00000069459	-0.922193	0.00110993
1187	ENSRNOG00000067151	ENSRNOG00000010805	-0.922166	0.00111108
1188	MSTRG.16732	ENSRNOG00000066660	-0.922143	0.00111204
1189	MSTRG.14509	ENSRNOG00000047545	-0.922123	0.00111288
1190	ENSRNOG00000062972	ENSRNOG00000013586	-0.922118	0.00111311
1191	MSTRG.15774	ENSRNOG00000027309	-0.922099	0.0011139
1192	ENSRNOG00000065786	ENSRNOG00000023162	-0.922037	0.00111651
1193	MSTRG.16626	ENSRNOG00000015821	-0.922036	0.00111655
1194	ENSRNOG00000070241	ENSRNOG00000001092	-0.922005	0.00111785
1195	MSTRG.16626	ENSRNOG00000017511	-0.921978	0.00111898
1196	ENSRNOG00000063553	ENSRNOG00000042041	-0.921958	0.00111983
1197	MSTRG.2163	ENSRNOG00000016281	-0.921945	0.00112038
1198	ENSRNOG00000071212	ENSRNOG00000055185	-0.92191	0.00112187
1199	ENSRNOG00000067151	ENSRNOG00000015727	-0.921895	0.00112249
1200	MSTRG.9726	ENSRNOG00000048850	-0.921892	0.00112263
1201	ENSRNOG00000062687	ENSRNOG00000025815	-0.921862	0.00112388
1202	MSTRG.14509	ENSRNOG00000006855	-0.921849	0.00112443
1203	ENSRNOG00000069177	ENSRNOG00000015505	-0.921746	0.00112881
1204	ENSRNOG00000064366	ENSRNOG00000045553	-0.921746	0.00112882
1205	MSTRG.14509	ENSRNOG00000002964	-0.921739	0.00112908
1206	MSTRG.16626	ENSRNOG00000017766	-0.921739	0.0011291
1207	ENSRNOG00000066884	ENSRNOG00000031408	-0.921724	0.00112973
1208	ENSRNOG00000062865	ENSRNOG00000047046	-0.921705	0.00113055
1209	MSTRG.14509	ENSRNOG00000010725	-0.921701	0.00113069
1210	MSTRG.9726	ENSRNOG00000028344	-0.921679	0.00113164
1211	ENSRNOG00000067312	ENSRNOG00000009409	-0.92164	0.00113329
1212	ENSRNOG00000066884	ENSRNOG00000014465	-0.921606	0.00113473
1213	ENSRNOG00000017054	ENSRNOG00000027309	-0.921571	0.00113622
1214	ENSRNOG00000071212	ENSRNOG00000048850	-0.921571	0.00113625
1215	ENSRNOG00000016535	ENSRNOG00000032085	-0.921566	0.00113647
1216	ENSRNOG00000062865	ENSRNOG00000001924	-0.921547	0.00113725
1217	ENSRNOG00000070241	ENSRNOG00000039571	-0.921529	0.00113803
1218	ENSRNOG00000003984	ENSRNOG00000037375	-0.921519	0.00113847
1219	ENSRNOG00000063238	ENSRNOG00000064059	-0.921511	0.00113878
1220	ENSRNOG00000069588	ENSRNOG00000069578	-0.921489	0.00113973
1221	ENSRNOG00000070418	ENSRNOG00000016603	-0.921486	0.00113986
1222	ENSRNOG00000062688	ENSRNOG00000020792	-0.921472	0.00114047
1223	ENSRNOG00000070797	ENSRNOG00000038165	-0.921467	0.00114068
1224	ENSRNOG00000065786	ENSRNOG00000023030	-0.921442	0.00114172
1225	ENSRNOG00000065786	ENSRNOG00000058308	-0.921423	0.00114254
1226	ENSRNOG00000066884	ENSRNOG00000009144	-0.921421	0.00114264
1227	ENSRNOG00000070241	ENSRNOG00000023381	-0.921409	0.00114314
1228	ENSRNOG00000065786	ENSRNOG00000008798	-0.921384	0.00114421
1229	MSTRG.16626	ENSRNOG00000001389	-0.921375	0.00114462
1230	MSTRG.11277	ENSRNOG00000025164	-0.921356	0.0011454
1231	MSTRG.16626	ENSRNOG00000064154	-0.921313	0.00114724
1232	MSTRG.11277	ENSRNOG00000004697	-0.921287	0.00114838
1233	ENSRNOG00000065786	ENSRNOG00000042133	-0.921276	0.00114885
1234	ENSRNOG00000067743	ENSRNOG00000010392	-0.921209	0.00115171
1235	MSTRG.16732	ENSRNOG00000023509	-0.921141	0.00115464
1236	MSTRG.16626	ENSRNOG00000042460	-0.921141	0.00115465
1237	ENSRNOG00000067743	ENSRNOG00000021067	-0.921093	0.00115673
1238	ENSRNOG00000017054	ENSRNOG00000063049	-0.92104	0.00115898
1239	MSTRG.15774	ENSRNOG00000016997	-0.921007	0.00116044
1240	MSTRG.9726	ENSRNOG00000026466	-0.920994	0.00116098
1241	ENSRNOG00000064366	ENSRNOG00000009571	-0.920908	0.00116471
1242	MSTRG.9726	ENSRNOG00000019751	-0.920892	0.0011654
1243	ENSRNOG00000062688	ENSRNOG00000024839	-0.920891	0.00116542
1244	ENSRNOG00000066588	ENSRNOG00000012269	-0.920857	0.00116689
1245	MSTRG.11753	ENSRNOG00000052017	-0.920827	0.00116821
1246	ENSRNOG00000071212	ENSRNOG00000053301	-0.920793	0.00116968
1247	MSTRG.2163	ENSRNOG00000047236	-0.920735	0.00117219
1248	ENSRNOG00000063553	ENSRNOG00000019985	-0.920719	0.00117292
1249	MSTRG.9726	ENSRNOG00000008785	-0.920713	0.00117317
1250	ENSRNOG00000070543	ENSRNOG00000029042	-0.920675	0.00117482
1251	ENSRNOG00000064366	ENSRNOG00000004932	-0.920663	0.00117534
1252	MSTRG.16732	ENSRNOG00000028344	-0.920647	0.00117605
1253	ENSRNOG00000071212	ENSRNOG00000000920	-0.920583	0.00117882
1254	MSTRG.14509	ENSRNOG00000028774	-0.920509	0.00118207
1255	ENSRNOG00000067312	ENSRNOG00000046428	-0.920455	0.00118442
1256	ENSRNOG00000065786	ENSRNOG00000048088	-0.920448	0.0011847
1257	ENSRNOG00000064366	ENSRNOG00000009409	-0.920438	0.00118517
1258	MSTRG.16732	ENSRNOG00000037375	-0.920431	0.00118545
1259	ENSRNOG00000066884	ENSRNOG00000001720	-0.920427	0.00118562
1260	ENSRNOG00000064809	ENSRNOG00000016281	-0.920399	0.00118688
1261	ENSRNOG00000070241	ENSRNOG00000011923	-0.920359	0.00118861
1262	ENSRNOG00000066884	ENSRNOG00000001389	-0.920212	0.00119506
1263	ENSRNOG00000066884	ENSRNOG00000004084	-0.920199	0.00119566
1264	MSTRG.16732	ENSRNOG00000022994	-0.920135	0.00119847
1265	ENSRNOG00000067598	ENSRNOG00000015668	-0.920125	0.0011989
1266	ENSRNOG00000017054	ENSRNOG00000014350	-0.920119	0.00119915
1267	ENSRNOG00000062688	ENSRNOG00000010517	-0.920101	0.00119997
1268	ENSRNOG00000070241	ENSRNOG00000023972	-0.920084	0.0012007
1269	ENSRNOG00000062597	ENSRNOG00000021812	-0.920079	0.00120094
1270	MSTRG.11753	ENSRNOG00000005731	-0.920073	0.00120122
1271	ENSRNOG00000063553	ENSRNOG00000024435	-0.920054	0.00120202
1272	MSTRG.11753	ENSRNOG00000016875	-0.920045	0.00120244
1273	MSTRG.16626	ENSRNOG00000055939	-0.92001	0.00120398
1274	MSTRG.16732	ENSRNOG00000069699	-0.919972	0.00120568
1275	MSTRG.11753	ENSRNOG00000020424	-0.91996	0.00120621
1276	ENSRNOG00000070241	ENSRNOG00000006082	-0.919954	0.00120646
1277	MSTRG.16626	ENSRNOG00000059428	-0.919926	0.00120771
1278	ENSRNOG00000064809	ENSRNOG00000006828	-0.919918	0.00120807
1279	MSTRG.11753	ENSRNOG00000033912	-0.919914	0.00120825
1280	MSTRG.14509	ENSRNOG00000014372	-0.919903	0.00120873
1281	ENSRNOG00000070418	ENSRNOG00000019985	-0.919901	0.00120883
1282	MSTRG.15774	ENSRNOG00000016950	-0.919893	0.00120916
1283	MSTRG.11753	ENSRNOG00000012218	-0.919863	0.00121049
1284	ENSRNOG00000062972	ENSRNOG00000071060	-0.91986	0.00121061
1285	ENSRNOG00000071212	ENSRNOG00000022848	-0.919851	0.00121102
1286	ENSRNOG00000067743	ENSRNOG00000060843	-0.919746	0.00121572
1287	ENSRNOG00000067151	ENSRNOG00000001092	-0.919691	0.00121816
1288	MSTRG.16732	ENSRNOG00000003468	-0.919676	0.00121881
1289	ENSRNOG00000070241	ENSRNOG00000005413	-0.919654	0.0012198
1290	MSTRG.15774	ENSRNOG00000001653	-0.919624	0.00122113
1291	ENSRNOG00000071212	ENSRNOG00000028344	-0.919567	0.0012237
1292	MSTRG.15774	ENSRNOG00000016878	-0.919511	0.00122621
1293	MSTRG.2163	ENSRNOG00000059092	-0.919469	0.00122808
1294	ENSRNOG00000063513	ENSRNOG00000051624	-0.919451	0.00122885
1295	ENSRNOG00000063553	ENSRNOG00000050207	-0.919419	0.0012303
1296	ENSRNOG00000065786	ENSRNOG00000051169	-0.919418	0.00123035
1297	MSTRG.15774	ENSRNOG00000063049	-0.91937	0.00123251
1298	ENSRNOG00000064366	ENSRNOG00000067070	-0.91935	0.00123342
1299	ENSRNOG00000062597	ENSRNOG00000004456	-0.919347	0.00123355
1300	MSTRG.9726	ENSRNOG00000014257	-0.919346	0.00123359
1301	ENSRNOG00000070022	ENSRNOG00000005413	-0.919346	0.00123359
1302	ENSRNOG00000067743	ENSRNOG00000056697	-0.919344	0.00123367
1303	ENSRNOG00000069588	ENSRNOG00000005413	-0.919297	0.00123579
1304	MSTRG.11753	ENSRNOG00000053687	-0.919278	0.00123665
1305	ENSRNOG00000063553	ENSRNOG00000019068	-0.919251	0.00123786
1306	MSTRG.15774	ENSRNOG00000000920	-0.919247	0.00123803
1307	MSTRG.16732	ENSRNOG00000032246	-0.91915	0.00124239
1308	MSTRG.16732	ENSRNOG00000010516	-0.919145	0.00124265
1309	ENSRNOG00000064728	ENSRNOG00000015668	-0.919105	0.00124445
1310	ENSRNOG00000064809	ENSRNOG00000025815	-0.918967	0.00125068
1311	MSTRG.11277	ENSRNOG00000001736	-0.918922	0.00125272
1312	ENSRNOG00000062688	ENSRNOG00000025815	-0.918908	0.00125336
1313	ENSRNOG00000067743	ENSRNOG00000004744	-0.918869	0.00125514
1314	ENSRNOG00000016535	ENSRNOG00000003207	-0.91884	0.00125647
1315	ENSRNOG00000069051	ENSRNOG00000029079	-0.918839	0.00125652
1316	ENSRNOG00000067743	ENSRNOG00000025069	-0.918809	0.00125786
1317	ENSRNOG00000062687	ENSRNOG00000023972	-0.918802	0.00125819
1318	ENSRNOG00000062597	ENSRNOG00000049911	-0.918773	0.00125949
1319	MSTRG.9726	ENSRNOG00000071010	-0.918768	0.00125971
1320	ENSRNOG00000063513	ENSRNOG00000023896	-0.918751	0.00126049
1321	ENSRNOG00000070543	ENSRNOG00000001092	-0.918746	0.00126074
1322	ENSRNOG00000063553	ENSRNOG00000066148	-0.918698	0.00126292
1323	ENSRNOG00000067835	ENSRNOG00000000700	-0.918619	0.00126655
1324	MSTRG.3717	ENSRNOG00000048961	-0.918616	0.00126668
1325	ENSRNOG00000065005	ENSRNOG00000004110	-0.918601	0.00126736
1326	MSTRG.15774	ENSRNOG00000013123	-0.918498	0.00127206
1327	MSTRG.16626	ENSRNOG00000028092	-0.918487	0.00127256
1328	ENSRNOG00000066884	ENSRNOG00000012892	-0.918467	0.00127349
1329	ENSRNOG00000064307	ENSRNOG00000065187	-0.918391	0.001277
1330	ENSRNOG00000070241	ENSRNOG00000007430	-0.91838	0.00127749
1331	MSTRG.16732	ENSRNOG00000029528	-0.918373	0.00127782
1332	MSTRG.16732	ENSRNOG00000010350	-0.91837	0.00127794
1333	MSTRG.9726	ENSRNOG00000042752	-0.91835	0.00127888
1334	ENSRNOG00000067312	ENSRNOG00000007869	-0.918331	0.00127975
1335	MSTRG.9726	ENSRNOG00000030149	-0.918289	0.0012817
1336	ENSRNOG00000070543	ENSRNOG00000019216	-0.918247	0.0012836
1337	ENSRNOG00000065786	ENSRNOG00000042460	-0.918214	0.00128512
1338	ENSRNOG00000063238	ENSRNOG00000010517	-0.918048	0.0012928
1339	ENSRNOG00000016535	ENSRNOG00000028380	-0.918009	0.00129463
1340	ENSRNOG00000067835	ENSRNOG00000008603	-0.918003	0.00129492
1341	ENSRNOG00000067312	ENSRNOG00000033503	-0.917993	0.00129538
1342	MSTRG.16626	ENSRNOG00000050360	-0.917985	0.00129572
1343	MSTRG.11066	ENSRNOG00000025815	-0.917977	0.00129611
1344	ENSRNOG00000064366	ENSRNOG00000014448	-0.917881	0.00130056
1345	MSTRG.9726	ENSRNOG00000016069	-0.917853	0.00130187
1346	MSTRG.15774	ENSRNOG00000025069	-0.917759	0.00130623
1347	ENSRNOG00000069177	ENSRNOG00000010320	-0.917677	0.00131009
1348	MSTRG.11753	ENSRNOG00000014538	-0.917665	0.00131064
1349	ENSRNOG00000063513	ENSRNOG00000070303	-0.917631	0.00131224
1350	MSTRG.16732	ENSRNOG00000023881	-0.917557	0.00131569
1351	MSTRG.11753	ENSRNOG00000002272	-0.917554	0.00131584
1352	ENSRNOG00000070022	ENSRNOG00000015084	-0.917553	0.0013159
1353	ENSRNOG00000065786	ENSRNOG00000046912	-0.917532	0.00131685
1354	MSTRG.11753	ENSRNOG00000039560	-0.917502	0.00131827
1355	ENSRNOG00000067312	ENSRNOG00000007319	-0.917478	0.00131942
1356	ENSRNOG00000066588	ENSRNOG00000010517	-0.917429	0.00132171
1357	MSTRG.16732	ENSRNOG00000032729	-0.917398	0.00132313
1358	ENSRNOG00000070543	ENSRNOG00000064255	-0.917375	0.00132425
1359	ENSRNOG00000062865	ENSRNOG00000059428	-0.917344	0.00132569
1360	ENSRNOG00000071212	ENSRNOG00000035636	-0.917304	0.00132757
1361	MSTRG.16732	ENSRNOG00000022353	-0.917282	0.00132861
1362	ENSRNOG00000065005	ENSRNOG00000069878	-0.917238	0.00133069
1363	ENSRNOG00000070241	ENSRNOG00000001229	-0.9172	0.00133248
1364	ENSRNOG00000067151	ENSRNOG00000066172	-0.917179	0.00133347
1365	MSTRG.15774	ENSRNOG00000026585	-0.917146	0.00133503
1366	MSTRG.9726	ENSRNOG00000069699	-0.917081	0.0013381
1367	MSTRG.11066	ENSRNOG00000055596	-0.917073	0.00133849
1368	ENSRNOG00000071212	ENSRNOG00000018853	-0.917069	0.00133869
1369	ENSRNOG00000070418	ENSRNOG00000012608	-0.917037	0.00134019
1370	ENSRNOG00000064366	ENSRNOG00000051816	-0.917014	0.00134129
1371	MSTRG.11277	ENSRNOG00000009715	-0.917003	0.00134184
1372	ENSRNOG00000064307	ENSRNOG00000012315	-0.916967	0.00134352
1373	ENSRNOG00000071212	ENSRNOG00000010592	-0.916958	0.00134395
1374	MSTRG.2163	ENSRNOG00000049911	-0.916918	0.00134587
1375	ENSRNOG00000063553	ENSRNOG00000067479	-0.916871	0.00134808
1376	ENSRNOG00000063238	ENSRNOG00000007237	-0.91687	0.00134814
1377	ENSRNOG00000016535	ENSRNOG00000065699	-0.916838	0.00134965
1378	MSTRG.9726	ENSRNOG00000066148	-0.916744	0.00135416
1379	ENSRNOG00000003984	ENSRNOG00000048148	-0.916736	0.00135453
1380	ENSRNOG00000070418	ENSRNOG00000051372	-0.91669	0.00135675
1381	MSTRG.15774	ENSRNOG00000016828	-0.916673	0.00135756
1382	ENSRNOG00000071212	ENSRNOG00000052017	-0.916669	0.00135773
1383	ENSRNOG00000065786	ENSRNOG00000015518	-0.916659	0.0013582
1384	ENSRNOG00000066884	ENSRNOG00000039560	-0.916615	0.0013603
1385	MSTRG.11066	ENSRNOG00000043128	-0.916603	0.00136088
1386	MSTRG.9726	ENSRNOG00000025251	-0.916545	0.00136365
1387	ENSRNOG00000003984	ENSRNOG00000016603	-0.916519	0.00136491
1388	ENSRNOG00000067151	ENSRNOG00000013663	-0.916484	0.00136658
1389	ENSRNOG00000063513	ENSRNOG00000068024	-0.916484	0.00136658
1390	ENSRNOG00000062597	ENSRNOG00000064059	-0.91639	0.00137114
1391	MSTRG.16626	ENSRNOG00000016950	-0.91637	0.0013721
1392	MSTRG.15774	ENSRNOG00000061038	-0.916313	0.00137484
1393	MSTRG.15774	ENSRNOG00000006855	-0.916304	0.00137527
1394	ENSRNOG00000065786	ENSRNOG00000032240	-0.91629	0.00137593
1395	MSTRG.14509	ENSRNOG00000022353	-0.916194	0.0013806
1396	ENSRNOG00000067312	ENSRNOG00000014980	-0.916142	0.00138309
1397	ENSRNOG00000071212	ENSRNOG00000014372	-0.916108	0.00138473
1398	ENSRNOG00000070418	ENSRNOG00000063049	-0.915949	0.00139245
1399	MSTRG.2163	ENSRNOG00000011445	-0.915937	0.00139304
1400	ENSRNOG00000065005	ENSRNOG00000061215	-0.9159	0.00139482
1401	MSTRG.16626	ENSRNOG00000048148	-0.915888	0.00139544
1402	ENSRNOG00000062865	ENSRNOG00000070605	-0.915868	0.00139642
1403	MSTRG.11753	ENSRNOG00000047686	-0.915839	0.0013978
1404	ENSRNOG00000017054	ENSRNOG00000019161	-0.915803	0.00139956
1405	MSTRG.16732	ENSRNOG00000007243	-0.915781	0.00140063
1406	MSTRG.14509	ENSRNOG00000028092	-0.91576	0.00140165
1407	ENSRNOG00000067743	ENSRNOG00000009465	-0.915728	0.00140321
1408	ENSRNOG00000064366	ENSRNOG00000022533	-0.915722	0.00140352
1409	ENSRNOG00000064307	ENSRNOG00000059947	-0.915721	0.00140357
1410	MSTRG.16626	ENSRNOG00000004441	-0.915718	0.00140374
1411	ENSRNOG00000067312	ENSRNOG00000003386	-0.915708	0.00140418
1412	ENSRNOG00000064307	ENSRNOG00000010517	-0.915697	0.00140476
1413	ENSRNOG00000063553	ENSRNOG00000035636	-0.915676	0.00140575
1414	ENSRNOG00000064366	ENSRNOG00000029740	-0.915675	0.0014058
1415	ENSRNOG00000064307	ENSRNOG00000025815	-0.915643	0.00140739
1416	MSTRG.16626	ENSRNOG00000000920	-0.915626	0.00140821
1417	MSTRG.16626	ENSRNOG00000013526	-0.915584	0.00141027
1418	ENSRNOG00000067743	ENSRNOG00000058940	-0.91554	0.00141244
1419	MSTRG.16626	ENSRNOG00000026466	-0.915486	0.00141508
1420	MSTRG.11753	ENSRNOG00000016696	-0.915481	0.00141535
1421	MSTRG.11753	ENSRNOG00000018982	-0.91545	0.00141685
1422	ENSRNOG00000016535	ENSRNOG00000022921	-0.915443	0.00141722
1423	MSTRG.14509	ENSRNOG00000003349	-0.915431	0.00141779
1424	MSTRG.16732	ENSRNOG00000016995	-0.91541	0.00141883
1425	ENSRNOG00000071212	ENSRNOG00000049271	-0.915397	0.00141944
1426	ENSRNOG00000063238	ENSRNOG00000058497	-0.915393	0.00141966
1427	ENSRNOG00000066884	ENSRNOG00000006802	-0.915372	0.00142068
1428	ENSRNOG00000071212	ENSRNOG00000021067	-0.9153	0.00142426
1429	MSTRG.9726	ENSRNOG00000003832	-0.91529	0.00142474
1430	ENSRNOG00000067743	ENSRNOG00000025251	-0.915248	0.00142682
1431	ENSRNOG00000065786	ENSRNOG00000028092	-0.915241	0.00142717
1432	MSTRG.11066	ENSRNOG00000004697	-0.915219	0.00142823
1433	MSTRG.11753	ENSRNOG00000016950	-0.915203	0.00142902
1434	ENSRNOG00000070418	ENSRNOG00000017546	-0.915158	0.00143127
1435	MSTRG.2163	ENSRNOG00000070689	-0.915142	0.00143208
1436	ENSRNOG00000071212	ENSRNOG00000062464	-0.915114	0.00143344
1437	MSTRG.11066	ENSRNOG00000013408	-0.915075	0.00143536
1438	ENSRNOG00000063553	ENSRNOG00000038165	-0.915071	0.00143556
1439	ENSRNOG00000065786	ENSRNOG00000026466	-0.915061	0.00143609
1440	MSTRG.11753	ENSRNOG00000006119	-0.915037	0.00143724
1441	ENSRNOG00000063238	ENSRNOG00000021812	-0.915036	0.00143731
1442	ENSRNOG00000003984	ENSRNOG00000047321	-0.915006	0.00143879
1443	ENSRNOG00000070241	ENSRNOG00000015082	-0.915	0.00143908
1444	ENSRNOG00000063553	ENSRNOG00000052017	-0.914939	0.00144214
1445	MSTRG.14509	ENSRNOG00000032970	-0.914933	0.00144242
1446	ENSRNOG00000070418	ENSRNOG00000013704	-0.914924	0.00144287
1447	ENSRNOG00000067312	ENSRNOG00000012315	-0.914914	0.00144337
1448	MSTRG.15774	ENSRNOG00000032240	-0.914891	0.00144454
1449	ENSRNOG00000069177	ENSRNOG00000059500	-0.91487	0.00144558
1450	MSTRG.16732	ENSRNOG00000016603	-0.91486	0.00144606
1451	ENSRNOG00000070418	ENSRNOG00000006319	-0.914817	0.0014482
1452	ENSRNOG00000062687	ENSRNOG00000011892	-0.914808	0.00144864
1453	MSTRG.11753	ENSRNOG00000014465	-0.914805	0.00144881
1454	ENSRNOG00000063553	ENSRNOG00000047450	-0.914798	0.00144918
1455	ENSRNOG00000070241	ENSRNOG00000059092	-0.914785	0.00144983
1456	ENSRNOG00000017054	ENSRNOG00000001653	-0.914739	0.00145211
1457	ENSRNOG00000065786	ENSRNOG00000020097	-0.914739	0.00145212
1458	ENSRNOG00000065786	ENSRNOG00000002339	-0.914724	0.00145283
1459	ENSRNOG00000069051	ENSRNOG00000016603	-0.91469	0.00145458
1460	ENSRNOG00000066884	ENSRNOG00000029342	-0.914689	0.00145459
1461	ENSRNOG00000067743	ENSRNOG00000067968	-0.914671	0.0014555
1462	ENSRNOG00000065005	ENSRNOG00000005515	-0.914643	0.00145691
1463	ENSRNOG00000063513	ENSRNOG00000069578	-0.914636	0.00145728
1464	ENSRNOG00000063553	ENSRNOG00000017409	-0.914621	0.001458
1465	ENSRNOG00000066884	ENSRNOG00000057794	-0.914615	0.00145832
1466	ENSRNOG00000064307	ENSRNOG00000051624	-0.914601	0.00145902
1467	MSTRG.11277	ENSRNOG00000028896	-0.914588	0.00145966
1468	ENSRNOG00000070241	ENSRNOG00000024839	-0.914511	0.00146355
1469	ENSRNOG00000062687	ENSRNOG00000012269	-0.914494	0.00146436
1470	MSTRG.2163	ENSRNOG00000022523	-0.914424	0.0014679
1471	ENSRNOG00000065786	ENSRNOG00000055382	-0.914422	0.001468
1472	ENSRNOG00000062688	ENSRNOG00000013663	-0.914315	0.00147341
1473	ENSRNOG00000067151	ENSRNOG00000059092	-0.914252	0.00147658
1474	ENSRNOG00000062688	ENSRNOG00000023972	-0.914209	0.00147877
1475	ENSRNOG00000067151	ENSRNOG00000000825	-0.9142	0.00147921
1476	ENSRNOG00000069588	ENSRNOG00000020194	-0.91414	0.00148224
1477	ENSRNOG00000071212	ENSRNOG00000006639	-0.914134	0.00148253
1478	ENSRNOG00000067312	ENSRNOG00000070689	-0.914114	0.00148355
1479	MSTRG.16732	ENSRNOG00000024435	-0.914094	0.00148457
1480	ENSRNOG00000065786	ENSRNOG00000030938	-0.914076	0.0014855
1481	MSTRG.16626	ENSRNOG00000047414	-0.914064	0.0014861
1482	ENSRNOG00000067743	ENSRNOG00000023824	-0.914045	0.00148708
1483	MSTRG.16626	ENSRNOG00000022848	-0.914035	0.00148754
1484	ENSRNOG00000070022	ENSRNOG00000011892	-0.914029	0.00148789
1485	ENSRNOG00000071212	ENSRNOG00000069878	-0.914027	0.00148798
1486	ENSRNOG00000064307	ENSRNOG00000064059	-0.914013	0.00148866
1487	ENSRNOG00000069588	ENSRNOG00000018143	-0.913995	0.0014896
1488	ENSRNOG00000064307	ENSRNOG00000069664	-0.913963	0.00149121
1489	MSTRG.2163	ENSRNOG00000023972	-0.913949	0.00149193
1490	ENSRNOG00000066588	ENSRNOG00000012315	-0.913897	0.00149458
1491	ENSRNOG00000070241	ENSRNOG00000046864	-0.913859	0.00149654
1492	ENSRNOG00000071212	ENSRNOG00000070249	-0.91385	0.00149697
1493	ENSRNOG00000062688	ENSRNOG00000017513	-0.913805	0.00149927
1494	ENSRNOG00000063553	ENSRNOG00000047321	-0.913771	0.00150102
1495	ENSRNOG00000064809	ENSRNOG00000007430	-0.913766	0.00150128
1496	ENSRNOG00000071212	ENSRNOG00000002524	-0.913753	0.00150194
1497	ENSRNOG00000067312	ENSRNOG00000013663	-0.913712	0.001504
1498	MSTRG.2163	ENSRNOG00000018143	-0.913677	0.0015058
1499	ENSRNOG00000062865	ENSRNOG00000001959	-0.913668	0.00150626
1500	MSTRG.11277	ENSRNOG00000067434	-0.913597	0.00150989
1501	ENSRNOG00000062865	ENSRNOG00000004937	-0.913583	0.00151061
1502	ENSRNOG00000062597	ENSRNOG00000025815	-0.913559	0.00151184
1503	ENSRNOG00000063513	ENSRNOG00000046428	-0.913554	0.00151211
1504	ENSRNOG00000064809	ENSRNOG00000002701	-0.913554	0.00151211
1505	MSTRG.15774	ENSRNOG00000004084	-0.913548	0.00151243
1506	ENSRNOG00000069051	ENSRNOG00000003899	-0.913539	0.00151289
1507	ENSRNOG00000070797	ENSRNOG00000016603	-0.913485	0.00151567
1508	ENSRNOG00000062687	ENSRNOG00000023896	-0.913481	0.00151587
1509	MSTRG.11277	ENSRNOG00000017513	-0.91347	0.00151642
1510	ENSRNOG00000071212	ENSRNOG00000023509	-0.913468	0.00151651
1511	MSTRG.16732	ENSRNOG00000008054	-0.913458	0.00151705
1512	ENSRNOG00000070241	ENSRNOG00000010833	-0.913432	0.00151839
1513	MSTRG.16626	ENSRNOG00000006990	-0.913418	0.00151909
1514	MSTRG.15774	ENSRNOG00000067968	-0.913384	0.00152087
1515	ENSRNOG00000066884	ENSRNOG00000000368	-0.913347	0.00152275
1516	MSTRG.16732	ENSRNOG00000028348	-0.913337	0.00152325
1517	MSTRG.16732	ENSRNOG00000001259	-0.913332	0.00152353
1518	MSTRG.15774	ENSRNOG00000069252	-0.913327	0.00152378
1519	ENSRNOG00000003984	ENSRNOG00000029079	-0.913316	0.00152437
1520	MSTRG.15774	ENSRNOG00000057769	-0.91331	0.00152466
1521	ENSRNOG00000071212	ENSRNOG00000021256	-0.913309	0.00152473
1522	MSTRG.9726	ENSRNOG00000020478	-0.913293	0.00152552
1523	ENSRNOG00000065846	ENSRNOG00000010320	-0.913268	0.00152684
1524	MSTRG.16732	ENSRNOG00000026056	-0.913261	0.00152718
1525	MSTRG.9726	ENSRNOG00000018853	-0.913257	0.00152738
1526	ENSRNOG00000067743	ENSRNOG00000006639	-0.913217	0.00152946
1527	ENSRNOG00000062972	ENSRNOG00000039571	-0.913198	0.00153042
1528	ENSRNOG00000071212	ENSRNOG00000031408	-0.913192	0.00153077
1529	MSTRG.11753	ENSRNOG00000026585	-0.91314	0.00153347
1530	ENSRNOG00000065786	ENSRNOG00000058891	-0.913102	0.0015354
1531	MSTRG.11066	ENSRNOG00000017513	-0.913044	0.00153842
1532	MSTRG.15774	ENSRNOG00000012862	-0.913036	0.00153884
1533	ENSRNOG00000067743	ENSRNOG00000022994	-0.913025	0.00153941
1534	ENSRNOG00000016535	ENSRNOG00000002258	-0.912994	0.001541
1535	ENSRNOG00000071212	ENSRNOG00000069330	-0.91296	0.00154279
1536	ENSRNOG00000062597	ENSRNOG00000012315	-0.912918	0.00154495
1537	MSTRG.11753	ENSRNOG00000016957	-0.91291	0.00154541
1538	MSTRG.11277	ENSRNOG00000023993	-0.912893	0.00154625
1539	ENSRNOG00000066884	ENSRNOG00000013123	-0.912872	0.00154736
1540	ENSRNOG00000064809	ENSRNOG00000017513	-0.912843	0.00154887
1541	ENSRNOG00000070241	ENSRNOG00000000245	-0.912831	0.00154951
1542	MSTRG.11753	ENSRNOG00000069252	-0.912814	0.00155037
1543	ENSRNOG00000064307	ENSRNOG00000026607	-0.912801	0.00155106
1544	MSTRG.11066	ENSRNOG00000050794	-0.912779	0.0015522
1545	ENSRNOG00000069177	ENSRNOG00000066148	-0.912693	0.0015567
1546	ENSRNOG00000067312	ENSRNOG00000019466	-0.912669	0.00155797
1547	MSTRG.15774	ENSRNOG00000064154	-0.912665	0.00155816
1548	ENSRNOG00000066884	ENSRNOG00000019065	-0.912648	0.00155907
1549	ENSRNOG00000064307	ENSRNOG00000059579	-0.912644	0.00155927
1550	ENSRNOG00000067743	ENSRNOG00000013793	-0.912636	0.00155967
1551	ENSRNOG00000064307	ENSRNOG00000071200	-0.912579	0.00156268
1552	ENSRNOG00000063553	ENSRNOG00000028357	-0.912568	0.00156327
1553	ENSRNOG00000062688	ENSRNOG00000068024	-0.912504	0.00156662
1554	MSTRG.16732	ENSRNOG00000003899	-0.912502	0.00156673
1555	ENSRNOG00000065786	ENSRNOG00000007301	-0.912456	0.00156912
1556	ENSRNOG00000065786	ENSRNOG00000017511	-0.91245	0.00156944
1557	MSTRG.9726	ENSRNOG00000008697	-0.91244	0.00156997
1558	ENSRNOG00000070543	ENSRNOG00000016281	-0.912424	0.00157081
1559	MSTRG.16626	ENSRNOG00000001653	-0.912386	0.00157279
1560	MSTRG.2163	ENSRNOG00000065204	-0.912377	0.00157327
1561	MSTRG.11753	ENSRNOG00000059519	-0.912373	0.00157352
1562	MSTRG.2163	ENSRNOG00000019018	-0.912368	0.00157377
1563	ENSRNOG00000062972	ENSRNOG00000022533	-0.91236	0.00157417
1564	ENSRNOG00000066588	ENSRNOG00000023381	-0.912328	0.00157584
1565	ENSRNOG00000070418	ENSRNOG00000068472	-0.912325	0.00157605
1566	MSTRG.15774	ENSRNOG00000014465	-0.912309	0.00157685
1567	ENSRNOG00000062597	ENSRNOG00000069578	-0.912309	0.00157689
1568	ENSRNOG00000071212	ENSRNOG00000017597	-0.912304	0.00157716
1569	ENSRNOG00000065786	ENSRNOG00000022603	-0.912271	0.00157888
1570	ENSRNOG00000067743	ENSRNOG00000006237	-0.91222	0.00158156
1571	MSTRG.11753	ENSRNOG00000061237	-0.912191	0.00158312
1572	ENSRNOG00000066884	ENSRNOG00000042752	-0.912188	0.00158326
1573	MSTRG.16732	ENSRNOG00000004084	-0.912116	0.00158708
1574	MSTRG.2163	ENSRNOG00000005660	-0.912112	0.0015873
1575	MSTRG.9726	ENSRNOG00000019697	-0.912089	0.00158852
1576	MSTRG.9726	ENSRNOG00000058308	-0.912035	0.00159136
1577	ENSRNOG00000065005	ENSRNOG00000006911	-0.912028	0.00159173
1578	MSTRG.2163	ENSRNOG00000001092	-0.912021	0.00159208
1579	ENSRNOG00000067151	ENSRNOG00000007430	-0.91202	0.00159218
1580	ENSRNOG00000003984	ENSRNOG00000017444	-0.912014	0.00159247
1581	ENSRNOG00000063513	ENSRNOG00000021812	-0.912006	0.00159288
1582	ENSRNOG00000065786	ENSRNOG00000055185	-0.911988	0.00159384
1583	ENSRNOG00000065786	ENSRNOG00000016543	-0.911944	0.00159619
1584	ENSRNOG00000062865	ENSRNOG00000012216	-0.91192	0.00159746
1585	ENSRNOG00000062865	ENSRNOG00000017646	-0.911882	0.0015995
1586	ENSRNOG00000065786	ENSRNOG00000005250	-0.911825	0.00160254
1587	ENSRNOG00000070418	ENSRNOG00000012058	-0.911808	0.00160341
1588	ENSRNOG00000003984	ENSRNOG00000000920	-0.911807	0.0016035
1589	ENSRNOG00000070241	ENSRNOG00000004456	-0.911799	0.00160391
1590	ENSRNOG00000063553	ENSRNOG00000002004	-0.911751	0.00160646
1591	ENSRNOG00000064366	ENSRNOG00000042960	-0.911698	0.0016093
1592	MSTRG.11277	ENSRNOG00000006082	-0.911659	0.00161136
1593	ENSRNOG00000016535	ENSRNOG00000065120	-0.911632	0.00161283
1594	ENSRNOG00000062865	ENSRNOG00000016603	-0.911613	0.00161383
1595	ENSRNOG00000065786	ENSRNOG00000018853	-0.911594	0.00161487
1596	ENSRNOG00000069051	ENSRNOG00000059500	-0.911589	0.00161514
1597	MSTRG.11277	ENSRNOG00000019466	-0.911566	0.00161638
1598	ENSRNOG00000064366	ENSRNOG00000071060	-0.911507	0.00161954
1599	MSTRG.9726	ENSRNOG00000016997	-0.911499	0.00161993
1600	ENSRNOG00000065786	ENSRNOG00000065552	-0.911493	0.0016203
1601	ENSRNOG00000066588	ENSRNOG00000049911	-0.91146	0.00162207
1602	MSTRG.16732	ENSRNOG00000047663	-0.911447	0.00162275
1603	MSTRG.16626	ENSRNOG00000032240	-0.911416	0.00162442
1604	ENSRNOG00000070543	ENSRNOG00000001229	-0.911407	0.0016249
1605	ENSRNOG00000071212	ENSRNOG00000009144	-0.911351	0.0016279
1606	ENSRNOG00000062687	ENSRNOG00000017716	-0.911344	0.00162826
1607	MSTRG.2163	ENSRNOG00000061936	-0.911301	0.00163058
1608	ENSRNOG00000067312	ENSRNOG00000011284	-0.911293	0.00163101
1609	ENSRNOG00000063513	ENSRNOG00000015082	-0.911293	0.00163103
1610	ENSRNOG00000064809	ENSRNOG00000023972	-0.911227	0.00163459
1611	ENSRNOG00000065786	ENSRNOG00000058938	-0.911221	0.00163493
1612	ENSRNOG00000065786	ENSRNOG00000002653	-0.911182	0.00163704
1613	ENSRNOG00000017054	ENSRNOG00000047686	-0.911177	0.00163732
1614	ENSRNOG00000066884	ENSRNOG00000005573	-0.911146	0.00163897
1615	ENSRNOG00000067743	ENSRNOG00000007301	-0.911118	0.0016405
1616	MSTRG.11277	ENSRNOG00000000245	-0.911109	0.001641
1617	ENSRNOG00000064307	ENSRNOG00000000700	-0.911103	0.00164128
1618	ENSRNOG00000062865	ENSRNOG00000017409	-0.911095	0.00164175
1619	ENSRNOG00000070418	ENSRNOG00000014751	-0.911058	0.00164374
1620	MSTRG.16626	ENSRNOG00000005917	-0.911042	0.00164461
1621	MSTRG.16626	ENSRNOG00000061038	-0.911026	0.00164546
1622	ENSRNOG00000064366	ENSRNOG00000046864	-0.911024	0.00164556
1623	ENSRNOG00000070241	ENSRNOG00000023993	-0.911	0.0016469
1624	ENSRNOG00000065786	ENSRNOG00000060843	-0.910956	0.00164928
1625	MSTRG.2163	ENSRNOG00000019466	-0.910946	0.00164979
1626	ENSRNOG00000069051	ENSRNOG00000004441	-0.910924	0.00165103
1627	MSTRG.11753	ENSRNOG00000056697	-0.91092	0.00165124
1628	MSTRG.9726	ENSRNOG00000020614	-0.910864	0.00165425
1629	ENSRNOG00000016535	ENSRNOG00000047314	-0.91084	0.00165557
1630	MSTRG.2163	ENSRNOG00000065935	-0.910803	0.00165757
1631	MSTRG.11277	ENSRNOG00000020194	-0.9108	0.00165777
1632	MSTRG.11753	ENSRNOG00000063049	-0.910747	0.00166062
1633	ENSRNOG00000063553	ENSRNOG00000068505	-0.910705	0.00166293
1634	ENSRNOG00000016535	ENSRNOG00000001736	-0.910695	0.00166347
1635	MSTRG.11753	ENSRNOG00000003616	-0.910695	0.00166349
1636	ENSRNOG00000063553	ENSRNOG00000001389	-0.910685	0.001664
1637	MSTRG.9726	ENSRNOG00000009802	-0.910668	0.00166497
1638	MSTRG.15774	ENSRNOG00000063752	-0.910625	0.00166729
1639	ENSRNOG00000067312	ENSRNOG00000042536	-0.910623	0.00166741
1640	ENSRNOG00000069177	ENSRNOG00000004441	-0.910591	0.00166914
1641	ENSRNOG00000064366	ENSRNOG00000002701	-0.910507	0.00167375
1642	ENSRNOG00000063513	ENSRNOG00000064059	-0.910499	0.00167421
1643	MSTRG.11066	ENSRNOG00000046428	-0.910417	0.00167869
1644	MSTRG.11753	ENSRNOG00000006639	-0.91039	0.00168015
1645	MSTRG.14509	ENSRNOG00000042522	-0.910368	0.00168139
1646	ENSRNOG00000071212	ENSRNOG00000061215	-0.910366	0.00168151
1647	ENSRNOG00000065786	ENSRNOG00000062464	-0.910326	0.00168372
1648	ENSRNOG00000069588	ENSRNOG00000013663	-0.910286	0.00168592
1649	MSTRG.14509	ENSRNOG00000063049	-0.910229	0.00168902
1650	ENSRNOG00000065786	ENSRNOG00000033234	-0.910193	0.00169103
1651	ENSRNOG00000070543	ENSRNOG00000015615	-0.91018	0.00169175
1652	ENSRNOG00000063513	ENSRNOG00000014603	-0.910176	0.00169197
1653	ENSRNOG00000064307	ENSRNOG00000011490	-0.91016	0.00169284
1654	MSTRG.16626	ENSRNOG00000020097	-0.910099	0.00169621
1655	MSTRG.11753	ENSRNOG00000017511	-0.910066	0.00169806
1656	ENSRNOG00000003984	ENSRNOG00000011518	-0.91006	0.0016984
1657	MSTRG.16626	ENSRNOG00000058938	-0.910055	0.00169864
1658	MSTRG.2163	ENSRNOG00000025815	-0.910052	0.00169879
1659	MSTRG.9726	ENSRNOG00000023162	-0.91002	0.00170058
1660	MSTRG.15774	ENSRNOG00000030149	-0.909976	0.001703
1661	MSTRG.16732	ENSRNOG00000012216	-0.909953	0.00170428
1662	ENSRNOG00000066588	ENSRNOG00000051816	-0.909945	0.00170475
1663	ENSRNOG00000017054	ENSRNOG00000055939	-0.909939	0.00170506
1664	ENSRNOG00000064307	ENSRNOG00000017716	-0.909918	0.00170625
1665	MSTRG.11277	ENSRNOG00000014980	-0.909896	0.00170748
1666	ENSRNOG00000067312	ENSRNOG00000015082	-0.90985	0.00171003
1667	ENSRNOG00000070543	ENSRNOG00000023972	-0.909837	0.00171074
1668	MSTRG.9726	ENSRNOG00000025757	-0.909823	0.00171152
1669	ENSRNOG00000071212	ENSRNOG00000020097	-0.909769	0.00171455
1670	ENSRNOG00000066884	ENSRNOG00000004918	-0.909721	0.0017172
1671	ENSRNOG00000003984	ENSRNOG00000019161	-0.909697	0.00171856
1672	ENSRNOG00000070241	ENSRNOG00000045605	-0.909691	0.00171887
1673	ENSRNOG00000064809	ENSRNOG00000019466	-0.909685	0.00171922
1674	ENSRNOG00000070241	ENSRNOG00000043128	-0.909587	0.00172466
1675	ENSRNOG00000064366	ENSRNOG00000001557	-0.909585	0.00172477
1676	ENSRNOG00000067835	ENSRNOG00000019466	-0.909549	0.00172679
1677	ENSRNOG00000067151	ENSRNOG00000006104	-0.909549	0.0017268
1678	ENSRNOG00000066884	ENSRNOG00000017546	-0.909543	0.00172711
1679	ENSRNOG00000063553	ENSRNOG00000008615	-0.909526	0.00172808
1680	ENSRNOG00000067835	ENSRNOG00000017716	-0.909486	0.00173035
1681	MSTRG.9726	ENSRNOG00000032699	-0.909477	0.00173082
1682	ENSRNOG00000070543	ENSRNOG00000011923	-0.909467	0.00173141
1683	ENSRNOG00000067312	ENSRNOG00000004932	-0.909461	0.00173172
1684	ENSRNOG00000062597	ENSRNOG00000024243	-0.909444	0.00173266
1685	ENSRNOG00000063238	ENSRNOG00000022189	-0.909437	0.00173308
1686	ENSRNOG00000071212	ENSRNOG00000030788	-0.909414	0.00173437
1687	ENSRNOG00000071212	ENSRNOG00000033528	-0.909413	0.00173441
1688	ENSRNOG00000063513	ENSRNOG00000000245	-0.909405	0.00173486
1689	ENSRNOG00000064728	ENSRNOG00000004928	-0.909394	0.00173549
1690	MSTRG.9726	ENSRNOG00000028348	-0.909297	0.00174093
1691	ENSRNOG00000064307	ENSRNOG00000020579	-0.909292	0.00174124
1692	ENSRNOG00000065786	ENSRNOG00000008184	-0.909248	0.00174367
1693	MSTRG.14509	ENSRNOG00000016950	-0.90917	0.00174808
1694	ENSRNOG00000065786	ENSRNOG00000032989	-0.909115	0.00175121
1695	MSTRG.11753	ENSRNOG00000047450	-0.909106	0.00175167
1696	MSTRG.16732	ENSRNOG00000005731	-0.909076	0.00175337
1697	ENSRNOG00000065786	ENSRNOG00000018982	-0.909052	0.00175477
1698	ENSRNOG00000064366	ENSRNOG00000002024	-0.90903	0.001756
1699	MSTRG.16732	ENSRNOG00000031408	-0.909017	0.00175672
1700	ENSRNOG00000070797	ENSRNOG00000029079	-0.908943	0.00176093
1701	ENSRNOG00000067743	ENSRNOG00000030016	-0.908891	0.00176387
1702	ENSRNOG00000067151	ENSRNOG00000059579	-0.90889	0.00176391
1703	ENSRNOG00000062688	ENSRNOG00000017716	-0.908866	0.00176531
1704	MSTRG.16732	ENSRNOG00000057989	-0.908859	0.00176568
1705	ENSRNOG00000067151	ENSRNOG00000006251	-0.908827	0.00176752
1706	ENSRNOG00000062687	ENSRNOG00000002436	-0.908792	0.00176948
1707	ENSRNOG00000062972	ENSRNOG00000059092	-0.908761	0.00177127
1708	ENSRNOG00000067151	ENSRNOG00000024839	-0.908746	0.00177208
1709	ENSRNOG00000062688	ENSRNOG00000016281	-0.908729	0.00177306
1710	MSTRG.16626	ENSRNOG00000047545	-0.908726	0.00177323
1711	ENSRNOG00000017054	ENSRNOG00000047663	-0.908721	0.00177353
1712	ENSRNOG00000069177	ENSRNOG00000015668	-0.908677	0.00177604
1713	ENSRNOG00000017054	ENSRNOG00000020424	-0.908674	0.0017762
1714	ENSRNOG00000070241	ENSRNOG00000004932	-0.9086	0.00178041
1715	ENSRNOG00000062865	ENSRNOG00000051372	-0.908586	0.00178119
1716	ENSRNOG00000063513	ENSRNOG00000012269	-0.90857	0.0017821
1717	ENSRNOG00000070418	ENSRNOG00000042460	-0.908553	0.00178309
1718	MSTRG.11066	ENSRNOG00000004459	-0.908539	0.00178392
1719	ENSRNOG00000062597	ENSRNOG00000022189	-0.908529	0.0017845
1720	MSTRG.16732	ENSRNOG00000006860	-0.908514	0.0017853
1721	ENSRNOG00000066884	ENSRNOG00000005348	-0.908454	0.00178875
1722	MSTRG.11066	ENSRNOG00000002289	-0.908432	0.00179001
1723	ENSRNOG00000066884	ENSRNOG00000021029	-0.908425	0.00179044
1724	ENSRNOG00000016535	ENSRNOG00000001873	-0.908405	0.00179158
1725	ENSRNOG00000062865	ENSRNOG00000064154	-0.908346	0.00179497
1726	MSTRG.11277	ENSRNOG00000014338	-0.908317	0.0017966
1727	ENSRNOG00000067743	ENSRNOG00000042752	-0.908306	0.00179722
1728	MSTRG.11277	ENSRNOG00000060348	-0.908291	0.00179811
1729	ENSRNOG00000069177	ENSRNOG00000034229	-0.908291	0.00179812
1730	MSTRG.16626	ENSRNOG00000027466	-0.90826	0.00179991
1731	ENSRNOG00000066588	ENSRNOG00000011490	-0.90825	0.00180044
1732	ENSRNOG00000003984	ENSRNOG00000033234	-0.908227	0.00180178
1733	ENSRNOG00000066884	ENSRNOG00000023007	-0.908207	0.00180294
1734	ENSRNOG00000063513	ENSRNOG00000006025	-0.908193	0.00180375
1735	ENSRNOG00000069177	ENSRNOG00000016603	-0.908151	0.00180618
1736	ENSRNOG00000062687	ENSRNOG00000069578	-0.908137	0.00180694
1737	MSTRG.16626	ENSRNOG00000019161	-0.908132	0.00180727
1738	MSTRG.16626	ENSRNOG00000069330	-0.908112	0.00180843
1739	ENSRNOG00000071212	ENSRNOG00000007740	-0.908073	0.00181067
1740	ENSRNOG00000067312	ENSRNOG00000028896	-0.90789	0.00182124
1741	ENSRNOG00000071212	ENSRNOG00000057127	-0.907877	0.00182198
1742	ENSRNOG00000067151	ENSRNOG00000046864	-0.90786	0.00182295
1743	MSTRG.15774	ENSRNOG00000032970	-0.907845	0.00182385
1744	MSTRG.9726	ENSRNOG00000052017	-0.907796	0.00182667
1745	ENSRNOG00000067743	ENSRNOG00000028908	-0.907792	0.0018269
1746	ENSRNOG00000067743	ENSRNOG00000004874	-0.907766	0.0018284
1747	ENSRNOG00000067743	ENSRNOG00000046482	-0.907751	0.00182931
1748	ENSRNOG00000069051	ENSRNOG00000014371	-0.907731	0.00183043
1749	ENSRNOG00000062972	ENSRNOG00000048823	-0.907725	0.00183082
1750	ENSRNOG00000064366	ENSRNOG00000057557	-0.907719	0.00183117
1751	ENSRNOG00000016535	ENSRNOG00000018143	-0.907696	0.00183249
1752	ENSRNOG00000064366	ENSRNOG00000016422	-0.907659	0.00183465
1753	ENSRNOG00000063238	ENSRNOG00000005413	-0.907648	0.00183527
1754	ENSRNOG00000069051	ENSRNOG00000017444	-0.907619	0.00183695
1755	ENSRNOG00000063513	ENSRNOG00000042536	-0.907585	0.00183894
1756	ENSRNOG00000070418	ENSRNOG00000061004	-0.907573	0.00183963
1757	ENSRNOG00000071212	ENSRNOG00000004928	-0.907566	0.00184003
1758	MSTRG.11066	ENSRNOG00000014603	-0.907539	0.00184163
1759	ENSRNOG00000069051	ENSRNOG00000038165	-0.907529	0.00184218
1760	ENSRNOG00000062687	ENSRNOG00000033503	-0.90749	0.0018445
1761	ENSRNOG00000070241	ENSRNOG00000064574	-0.907486	0.00184471
1762	MSTRG.16732	ENSRNOG00000010725	-0.907482	0.00184497
1763	ENSRNOG00000065786	ENSRNOG00000008054	-0.90748	0.00184506
1764	ENSRNOG00000066884	ENSRNOG00000022822	-0.907446	0.00184704
1765	ENSRNOG00000069051	ENSRNOG00000013862	-0.907423	0.00184838
1766	MSTRG.15774	ENSRNOG00000019161	-0.907367	0.00185168
1767	ENSRNOG00000065786	ENSRNOG00000021256	-0.907355	0.00185235
1768	ENSRNOG00000063238	ENSRNOG00000020792	-0.907341	0.00185318
1769	ENSRNOG00000070418	ENSRNOG00000069330	-0.907336	0.00185351
1770	ENSRNOG00000066884	ENSRNOG00000064198	-0.907324	0.00185422
1771	MSTRG.15774	ENSRNOG00000008615	-0.907298	0.0018557
1772	ENSRNOG00000062687	ENSRNOG00000058497	-0.907277	0.00185696
1773	ENSRNOG00000062597	ENSRNOG00000011892	-0.907227	0.0018599
1774	MSTRG.11277	ENSRNOG00000046428	-0.907187	0.00186226
1775	MSTRG.15774	ENSRNOG00000014350	-0.907177	0.00186284
1776	ENSRNOG00000066884	ENSRNOG00000025551	-0.907164	0.00186356
1777	ENSRNOG00000067835	ENSRNOG00000046261	-0.907162	0.00186372
1778	MSTRG.11277	ENSRNOG00000032329	-0.907134	0.00186535
1779	MSTRG.11753	ENSRNOG00000008785	-0.907062	0.00186958
1780	ENSRNOG00000071212	ENSRNOG00000059166	-0.907039	0.00187095
1781	ENSRNOG00000071212	ENSRNOG00000004874	-0.907027	0.00187165
1782	ENSRNOG00000069177	ENSRNOG00000061883	-0.907021	0.00187199
1783	ENSRNOG00000070543	ENSRNOG00000026037	-0.907019	0.00187211
1784	ENSRNOG00000063553	ENSRNOG00000003899	-0.907012	0.00187256
1785	MSTRG.11277	ENSRNOG00000022189	-0.907001	0.00187318
1786	ENSRNOG00000064307	ENSRNOG00000024839	-0.906959	0.00187568
1787	ENSRNOG00000069588	ENSRNOG00000026607	-0.906959	0.00187568
1788	ENSRNOG00000067743	ENSRNOG00000012862	-0.906948	0.00187629
1789	ENSRNOG00000071212	ENSRNOG00000012216	-0.906943	0.00187658
1790	ENSRNOG00000063238	ENSRNOG00000059092	-0.906929	0.00187744
1791	MSTRG.11753	ENSRNOG00000017597	-0.906908	0.0018787
1792	MSTRG.11753	ENSRNOG00000008027	-0.906869	0.00188097
1793	MSTRG.11753	ENSRNOG00000004937	-0.906821	0.0018838
1794	ENSRNOG00000065786	ENSRNOG00000059733	-0.906814	0.00188421
1795	ENSRNOG00000070502	ENSRNOG00000029079	-0.906813	0.00188431
1796	MSTRG.14509	ENSRNOG00000036674	-0.906782	0.00188612
1797	ENSRNOG00000067743	ENSRNOG00000024462	-0.90676	0.00188746
1798	ENSRNOG00000063553	ENSRNOG00000016878	-0.906742	0.00188851
1799	ENSRNOG00000066884	ENSRNOG00000016828	-0.906712	0.00189027
1800	ENSRNOG00000064366	ENSRNOG00000006082	-0.906663	0.00189316
1801	ENSRNOG00000069588	ENSRNOG00000023896	-0.906633	0.001895
1802	MSTRG.11753	ENSRNOG00000058938	-0.906608	0.00189645
1803	ENSRNOG00000062687	ENSRNOG00000070689	-0.906547	0.00190005
1804	ENSRNOG00000070543	ENSRNOG00000010378	-0.906544	0.00190023
1805	ENSRNOG00000065786	ENSRNOG00000055530	-0.906536	0.00190073
1806	MSTRG.16626	ENSRNOG00000000158	-0.906534	0.00190083
1807	ENSRNOG00000062597	ENSRNOG00000005660	-0.906528	0.00190124
1808	MSTRG.15774	ENSRNOG00000061237	-0.906519	0.00190172
1809	ENSRNOG00000066884	ENSRNOG00000013397	-0.906519	0.00190175
1810	MSTRG.15774	ENSRNOG00000053687	-0.906512	0.00190217
1811	ENSRNOG00000064809	ENSRNOG00000013663	-0.906503	0.00190272
1812	ENSRNOG00000069051	ENSRNOG00000012216	-0.906495	0.00190317
1813	ENSRNOG00000003984	ENSRNOG00000049882	-0.906453	0.00190566
1814	ENSRNOG00000071212	ENSRNOG00000036680	-0.906453	0.00190567
1815	ENSRNOG00000067743	ENSRNOG00000051169	-0.906365	0.00191094
1816	MSTRG.16626	ENSRNOG00000002524	-0.906336	0.00191264
1817	MSTRG.14509	ENSRNOG00000016603	-0.906303	0.00191466
1818	ENSRNOG00000064366	ENSRNOG00000031955	-0.906281	0.00191598
1819	ENSRNOG00000066884	ENSRNOG00000027142	-0.906195	0.00192112
1820	ENSRNOG00000062865	ENSRNOG00000002919	-0.906109	0.00192626
1821	ENSRNOG00000063513	ENSRNOG00000024243	-0.906087	0.00192756
1822	MSTRG.15774	ENSRNOG00000001313	-0.906048	0.00192991
1823	ENSRNOG00000065786	ENSRNOG00000008615	-0.906046	0.00193007
1824	ENSRNOG00000017054	ENSRNOG00000017546	-0.906022	0.0019315
1825	MSTRG.9726	ENSRNOG00000002653	-0.906006	0.00193243
1826	MSTRG.15774	ENSRNOG00000016696	-0.905985	0.00193372
1827	MSTRG.16732	ENSRNOG00000011659	-0.905983	0.00193384
1828	ENSRNOG00000070418	ENSRNOG00000047321	-0.90595	0.00193585
1829	MSTRG.16732	ENSRNOG00000050207	-0.905941	0.00193635
1830	ENSRNOG00000067743	ENSRNOG00000013704	-0.905924	0.00193738
1831	ENSRNOG00000067743	ENSRNOG00000021029	-0.905924	0.00193739
1832	MSTRG.11753	ENSRNOG00000011305	-0.905918	0.00193777
1833	ENSRNOG00000065786	ENSRNOG00000039305	-0.905852	0.00194172
1834	ENSRNOG00000062687	ENSRNOG00000046261	-0.905839	0.00194252
1835	MSTRG.15774	ENSRNOG00000012218	-0.905787	0.00194567
1836	MSTRG.15774	ENSRNOG00000019751	-0.905766	0.00194696
1837	ENSRNOG00000063553	ENSRNOG00000012216	-0.905734	0.00194886
1838	MSTRG.15774	ENSRNOG00000016875	-0.905718	0.00194982
1839	ENSRNOG00000017054	ENSRNOG00000014371	-0.905697	0.00195113
1840	MSTRG.9726	ENSRNOG00000050006	-0.905652	0.00195384
1841	ENSRNOG00000069588	ENSRNOG00000008586	-0.905579	0.00195825
1842	ENSRNOG00000066884	ENSRNOG00000004208	-0.905573	0.0019586
1843	ENSRNOG00000063553	ENSRNOG00000042460	-0.90557	0.0019588
1844	ENSRNOG00000063553	ENSRNOG00000008785	-0.905563	0.00195922
1845	ENSRNOG00000067312	ENSRNOG00000045605	-0.905563	0.00195923
1846	ENSRNOG00000017054	ENSRNOG00000057127	-0.905542	0.00196052
1847	ENSRNOG00000070418	ENSRNOG00000010047	-0.905486	0.00196391
1848	MSTRG.15774	ENSRNOG00000018982	-0.905457	0.00196568
1849	ENSRNOG00000063553	ENSRNOG00000010516	-0.905454	0.00196587
1850	ENSRNOG00000066588	ENSRNOG00000022189	-0.905441	0.00196664
1851	ENSRNOG00000065786	ENSRNOG00000016875	-0.905423	0.00196773
1852	ENSRNOG00000062597	ENSRNOG00000006082	-0.905416	0.00196816
1853	ENSRNOG00000064366	ENSRNOG00000025815	-0.905386	0.00196998
1854	MSTRG.15774	ENSRNOG00000001720	-0.905384	0.00197011
1855	ENSRNOG00000069051	ENSRNOG00000069330	-0.905371	0.0019709
1856	ENSRNOG00000066884	ENSRNOG00000006639	-0.90537	0.00197101
1857	ENSRNOG00000062865	ENSRNOG00000055499	-0.905338	0.00197296
1858	ENSRNOG00000070241	ENSRNOG00000064293	-0.90532	0.00197405
1859	ENSRNOG00000066588	ENSRNOG00000025815	-0.905255	0.00197802
1860	MSTRG.11066	ENSRNOG00000059947	-0.905253	0.00197815
1861	ENSRNOG00000069051	ENSRNOG00000027940	-0.905206	0.00198101
1862	MSTRG.9726	ENSRNOG00000017546	-0.905204	0.00198113
1863	MSTRG.3717	ENSRNOG00000015505	-0.905179	0.00198267
1864	ENSRNOG00000067312	ENSRNOG00000048823	-0.905166	0.00198341
1865	MSTRG.11753	ENSRNOG00000052510	-0.905153	0.00198426
1866	ENSRNOG00000063553	ENSRNOG00000055530	-0.905108	0.00198697
1867	MSTRG.9726	ENSRNOG00000019065	-0.905085	0.00198841
1868	ENSRNOG00000064366	ENSRNOG00000020703	-0.905081	0.00198867
1869	ENSRNOG00000065786	ENSRNOG00000012103	-0.905034	0.00199151
1870	MSTRG.9726	ENSRNOG00000020310	-0.905012	0.00199287
1871	ENSRNOG00000064809	ENSRNOG00000045553	-0.90498	0.00199482
1872	ENSRNOG00000070543	ENSRNOG00000031391	-0.904935	0.0019976
1873	ENSRNOG00000071212	ENSRNOG00000017646	-0.904927	0.00199808
1874	ENSRNOG00000062688	ENSRNOG00000050794	-0.904924	0.00199826
1875	ENSRNOG00000071212	ENSRNOG00000002873	-0.904909	0.00199918
1876	MSTRG.9726	ENSRNOG00000001313	-0.90488	0.00200097
1877	ENSRNOG00000066884	ENSRNOG00000002004	-0.904874	0.00200137
1878	ENSRNOG00000063553	ENSRNOG00000011497	-0.904867	0.00200182
1879	ENSRNOG00000069051	ENSRNOG00000042522	-0.904815	0.00200502
1880	ENSRNOG00000017054	ENSRNOG00000033983	-0.904785	0.00200685
1881	ENSRNOG00000062687	ENSRNOG00000019018	-0.904735	0.00200996
1882	ENSRNOG00000063553	ENSRNOG00000033796	-0.904718	0.00201097
1883	ENSRNOG00000003984	ENSRNOG00000029886	-0.904704	0.00201186
1884	MSTRG.15774	ENSRNOG00000068642	-0.904693	0.00201254
1885	ENSRNOG00000065786	ENSRNOG00000018250	-0.904677	0.00201355
1886	ENSRNOG00000067312	ENSRNOG00000022523	-0.904611	0.00201761
1887	ENSRNOG00000062597	ENSRNOG00000065187	-0.904606	0.0020179
1888	MSTRG.16732	ENSRNOG00000014166	-0.904553	0.00202116
1889	ENSRNOG00000062865	ENSRNOG00000002794	-0.90455	0.00202135
1890	ENSRNOG00000070418	ENSRNOG00000013526	-0.904545	0.00202171
1891	MSTRG.11277	ENSRNOG00000042411	-0.904506	0.00202412
1892	MSTRG.15774	ENSRNOG00000009802	-0.904504	0.0020242
1893	ENSRNOG00000066884	ENSRNOG00000054508	-0.904499	0.00202456
1894	MSTRG.11753	ENSRNOG00000017444	-0.904433	0.00202865
1895	ENSRNOG00000067151	ENSRNOG00000025815	-0.90442	0.00202947
1896	ENSRNOG00000070241	ENSRNOG00000024243	-0.904418	0.00202959
1897	ENSRNOG00000069177	ENSRNOG00000019894	-0.904388	0.00203142
1898	MSTRG.15774	ENSRNOG00000007206	-0.90434	0.00203439
1899	ENSRNOG00000067151	ENSRNOG00000046261	-0.904335	0.00203474
1900	MSTRG.16732	ENSRNOG00000055939	-0.904318	0.00203581
1901	MSTRG.3717	ENSRNOG00000002802	-0.904294	0.00203728
1902	ENSRNOG00000063553	ENSRNOG00000046912	-0.904247	0.00204018
1903	ENSRNOG00000070418	ENSRNOG00000002802	-0.904244	0.00204037
1904	ENSRNOG00000069588	ENSRNOG00000011445	-0.904241	0.0020406
1905	ENSRNOG00000071212	ENSRNOG00000017409	-0.904183	0.00204423
1906	MSTRG.11066	ENSRNOG00000010161	-0.904172	0.00204488
1907	ENSRNOG00000065786	ENSRNOG00000055939	-0.904171	0.00204493
1908	ENSRNOG00000062687	ENSRNOG00000005660	-0.904126	0.00204778
1909	MSTRG.16626	ENSRNOG00000011518	-0.90409	0.00205004
1910	ENSRNOG00000062688	ENSRNOG00000004456	-0.904083	0.00205042
1911	MSTRG.9726	ENSRNOG00000009144	-0.90405	0.0020525
1912	ENSRNOG00000070022	ENSRNOG00000017716	-0.904047	0.00205273
1913	ENSRNOG00000071212	ENSRNOG00000012458	-0.904033	0.00205357
1914	ENSRNOG00000070241	ENSRNOG00000043143	-0.904033	0.00205359
1915	ENSRNOG00000070241	ENSRNOG00000060348	-0.904023	0.00205418
1916	MSTRG.2163	ENSRNOG00000058497	-0.904023	0.00205422
1917	ENSRNOG00000063553	ENSRNOG00000017646	-0.904022	0.00205425
1918	ENSRNOG00000070418	ENSRNOG00000019894	-0.90401	0.00205499
1919	MSTRG.15774	ENSRNOG00000050360	-0.903943	0.00205923
1920	ENSRNOG00000071212	ENSRNOG00000042522	-0.90392	0.00206067
1921	MSTRG.14509	ENSRNOG00000029528	-0.903913	0.00206112
1922	ENSRNOG00000065786	ENSRNOG00000047046	-0.903873	0.00206361
1923	ENSRNOG00000065786	ENSRNOG00000007713	-0.903847	0.00206525
1924	ENSRNOG00000065786	ENSRNOG00000001720	-0.903839	0.00206577
1925	ENSRNOG00000062597	ENSRNOG00000006025	-0.903815	0.00206728
1926	ENSRNOG00000067743	ENSRNOG00000009802	-0.903742	0.00207185
1927	ENSRNOG00000070241	ENSRNOG00000069578	-0.903738	0.00207212
1928	ENSRNOG00000062865	ENSRNOG00000062806	-0.903737	0.00207214
1929	MSTRG.16626	ENSRNOG00000047450	-0.903724	0.00207297
1930	ENSRNOG00000066884	ENSRNOG00000042041	-0.90372	0.00207326
1931	MSTRG.11753	ENSRNOG00000003722	-0.903712	0.00207373
1932	MSTRG.11066	ENSRNOG00000008603	-0.903707	0.00207403
1933	MSTRG.16732	ENSRNOG00000067144	-0.903688	0.00207527
1934	ENSRNOG00000070418	ENSRNOG00000047450	-0.903674	0.00207612
1935	ENSRNOG00000017054	ENSRNOG00000015821	-0.903651	0.00207759
1936	ENSRNOG00000070797	ENSRNOG00000019894	-0.903635	0.00207858
1937	ENSRNOG00000070418	ENSRNOG00000071010	-0.90362	0.00207954
1938	ENSRNOG00000069588	ENSRNOG00000046261	-0.903576	0.00208233
1939	ENSRNOG00000003984	ENSRNOG00000001653	-0.90354	0.00208458
1940	ENSRNOG00000064366	ENSRNOG00000019433	-0.903513	0.00208631
1941	ENSRNOG00000069588	ENSRNOG00000065935	-0.903502	0.00208697
1942	ENSRNOG00000062688	ENSRNOG00000019305	-0.903494	0.0020875
1943	ENSRNOG00000067151	ENSRNOG00000020792	-0.90348	0.0020884
1944	ENSRNOG00000071212	ENSRNOG00000008871	-0.903472	0.0020889
1945	ENSRNOG00000062688	ENSRNOG00000006025	-0.903471	0.00208893
1946	ENSRNOG00000067743	ENSRNOG00000004110	-0.903458	0.00208975
1947	ENSRNOG00000064307	ENSRNOG00000022189	-0.903455	0.00208995
1948	MSTRG.16732	ENSRNOG00000052017	-0.903413	0.00209261
1949	ENSRNOG00000063553	ENSRNOG00000013555	-0.903394	0.00209386
1950	MSTRG.11753	ENSRNOG00000009531	-0.903292	0.00210028
1951	ENSRNOG00000065786	ENSRNOG00000013704	-0.903255	0.00210264
1952	ENSRNOG00000062687	ENSRNOG00000001229	-0.903222	0.00210475
1953	MSTRG.15774	ENSRNOG00000030688	-0.903192	0.00210664
1954	ENSRNOG00000063513	ENSRNOG00000017513	-0.903161	0.00210861
1955	ENSRNOG00000069588	ENSRNOG00000064059	-0.903144	0.0021097
1956	ENSRNOG00000065786	ENSRNOG00000018664	-0.903115	0.00211156
1957	ENSRNOG00000063513	ENSRNOG00000023381	-0.903108	0.00211202
1958	ENSRNOG00000063553	ENSRNOG00000070605	-0.903057	0.00211526
1959	ENSRNOG00000065786	ENSRNOG00000068505	-0.903037	0.00211653
1960	MSTRG.15774	ENSRNOG00000042041	-0.903006	0.0021185
1961	ENSRNOG00000070543	ENSRNOG00000018101	-0.902975	0.00212051
1962	ENSRNOG00000062597	ENSRNOG00000023896	-0.902961	0.00212138
1963	ENSRNOG00000066884	ENSRNOG00000011305	-0.902881	0.00212652
1964	MSTRG.16626	ENSRNOG00000025581	-0.902871	0.00212715
1965	ENSRNOG00000062597	ENSRNOG00000059947	-0.902862	0.00212775
1966	ENSRNOG00000064366	ENSRNOG00000028896	-0.90284	0.00212916
1967	ENSRNOG00000062865	ENSRNOG00000006319	-0.902821	0.00213036
1968	ENSRNOG00000069051	ENSRNOG00000048961	-0.902799	0.00213179
1969	ENSRNOG00000062972	ENSRNOG00000007319	-0.902769	0.00213373
1970	ENSRNOG00000071212	ENSRNOG00000004084	-0.902768	0.00213377
1971	ENSRNOG00000069588	ENSRNOG00000014525	-0.902767	0.00213383
1972	MSTRG.9726	ENSRNOG00000064007	-0.90271	0.00213752
1973	MSTRG.14509	ENSRNOG00000014850	-0.9027	0.00213815
1974	MSTRG.16732	ENSRNOG00000010092	-0.902654	0.00214107
1975	ENSRNOG00000070418	ENSRNOG00000019068	-0.902644	0.00214174
1976	MSTRG.11277	ENSRNOG00000039571	-0.902639	0.00214207
1977	MSTRG.15774	ENSRNOG00000042460	-0.902614	0.00214365
1978	ENSRNOG00000062687	ENSRNOG00000049911	-0.902601	0.00214448
1979	MSTRG.16626	ENSRNOG00000009802	-0.902596	0.00214483
1980	MSTRG.16732	ENSRNOG00000016997	-0.902595	0.00214489
1981	ENSRNOG00000064366	ENSRNOG00000014603	-0.902563	0.00214693
1982	ENSRNOG00000066884	ENSRNOG00000011977	-0.902556	0.00214738
1983	ENSRNOG00000062687	ENSRNOG00000059579	-0.902549	0.00214787
1984	ENSRNOG00000063513	ENSRNOG00000011892	-0.902548	0.00214795
1985	ENSRNOG00000066884	ENSRNOG00000019776	-0.902537	0.00214862
1986	MSTRG.9726	ENSRNOG00000002339	-0.90253	0.0021491
1987	ENSRNOG00000003984	ENSRNOG00000019065	-0.902526	0.00214933
1988	ENSRNOG00000070418	ENSRNOG00000016983	-0.902517	0.00214992
1989	ENSRNOG00000069588	ENSRNOG00000059092	-0.90249	0.00215166
1990	ENSRNOG00000071212	ENSRNOG00000047663	-0.902439	0.00215493
1991	ENSRNOG00000065786	ENSRNOG00000025069	-0.902415	0.00215653
1992	MSTRG.9726	ENSRNOG00000015036	-0.902243	0.0021676
1993	ENSRNOG00000065786	ENSRNOG00000023824	-0.902221	0.00216906
1994	ENSRNOG00000003984	ENSRNOG00000015505	-0.902218	0.00216927
1995	ENSRNOG00000066884	ENSRNOG00000012058	-0.9022	0.00217045
1996	ENSRNOG00000071212	ENSRNOG00000008027	-0.902137	0.00217452
1997	ENSRNOG00000065786	ENSRNOG00000051372	-0.90209	0.00217758
1998	ENSRNOG00000062687	ENSRNOG00000064521	-0.902088	0.00217772
[truncated: 3,265 more rows]
