# Supplementary material for: The Role of lncRNAs in the Protective Action of Tamoxifen on the Ovaries of Tumor-Bearing Rats Receiving Cyclophosphamide
Source: Int J Mol Sci. 2024 Nov 22;25(23):12538. doi: 10.3390/ijms252312538 (PMC11640806; doi:10.3390/ijms252312538)
Supplement: Supplementary file 1 [file ijms-25-12538-s001.zip › Table S8 List of target DEGs predicted to be trans-regulated by DELs.xlsx]

## Sheet: Arkusz1
Table S8. List of target DEGs predicted to be potentialy trans-regulated by DELs identified in the ovaries of mammary gland tumor-bearing rats undergoing chemotherapy (CPA) and treated with TAM (CPA+TAM vs. CPA)
No.	lncRNA	Number of target DEGs	Target DEGs	Number of negative correlated DEGs	List of negatively correlated DEGs	Number of positively correlated DEGs	List of positively correlated DEGs
1	ENSRNOG00000003984	127	Dact2, Ptpn5, Cpeb1, Tiam2, Doc2a, Rtn2, Slc22a6, Vwa2, LOC689065, Anks4b, Pc, Sbk1, Olr154, Pnma8c, Itga10, Ankrd55, Agxt2, Glmp, Nudt17, Crabp2, Mgarp, Wipf3, Pon1, Asns, A2m, Mfap5, Suclg2, Tp53i11, Ccdc187, Trib3, Bpifb2, Slc25a25, Ada, Edn3, Zfp385b, Bpifb4, Nol4l, Rps6ka1, Hspb7, Enho, Padi2, Fbxo2, Ccl19, Anks6, Zbtb8b, Calr4, Acsl4, Baz1a, Plb1, Prima1, Slc35e3, Mirlet7b, Gsdmc, Cbarp, RG…	29	Cpeb1, Rtn2, Vwa2, Pnma8c, Ankrd55, Mfap5, Edn3, Zfp385b, Hspb7, Ccl19, Mirlet7b, RGD1565410, LOC120093684, Ccrl2, Kcnj5, Adcyap1, Asic4, Hba-a1, Hba-a3, Krt15, Ackr1, Prdm8, Cxcl1, Nrsn1, St3gal6, Dusp26, Cdh13, Tnf, Phkg1	98	Dact2, Ptpn5, Tiam2, Doc2a, Slc22a6, LOC689065, Anks4b, Pc, Sbk1, Olr154, Itga10, Agxt2, Glmp, Nudt17, Crabp2, Mgarp, Wipf3, Pon1, Asns, A2m, Suclg2, Tp53i11, Ccdc187, Trib3, Bpifb2, Slc25a25, Ada, Bpifb4, Nol4l, Rps6ka1, Enho, Padi2, Fbxo2, Anks6, Zbtb8b, Calr4, Acsl4, Baz1a, Plb1, Prima1, Slc35e3, Gsdmc, Cbarp, Apoa1, Thy1, Lca5, Cd109, Me1, Trim43a, Acat1, Ccdc33, Acp3, Uxs1, ENSRNOG0000000518…
2	ENSRNOG00000016535	41	Dact2, Cyp2e1, Sbk1, Olr157, Slc16a4, Asns, Mthfd2, ENSRNOG00000070721, Exd1, ENSRNOG00000065546, Hpdl, LOC100125366, Padi4, ENSRNOG00000068860, Plb1, Ifi27l2b, Eml1, Birc3, Dlec1, Hspd1, Tcap, Fmnl1, Tk1, Col23a1, Il12b, Gfap, Selp, Tnn, Dok7, Cnga1, Tmem150c, ENSRNOG00000065699, Bphl, Bdh1, P2rx6, Ccdc66, LOC103694176, Sh3tc2, Ccl17, Ly6g6c, Cabcoco1	26	Dact2, Sbk1, Olr157, Slc16a4, Asns, Mthfd2, Exd1, Hpdl, ENSRNOG00000068860, Plb1, Eml1, Dlec1, Hspd1, Fmnl1, Tk1, Tnn, Cnga1, Tmem150c, ENSRNOG00000065699, Bphl, Bdh1, P2rx6, Ccdc66, LOC103694176, Sh3tc2, Cabcoco1	15	Cyp2e1, ENSRNOG00000070721, ENSRNOG00000065546, LOC100125366, Padi4, Ifi27l2b, Birc3, Tcap, Col23a1, Il12b, Gfap, Selp, Dok7, Ccl17, Ly6g6c
3	ENSRNOG00000017054	94	Ptgdr2, Dact2, Ptpn5, Mrgpre, Cpeb1, Tnfrsf22, Doc2a, Rtn2, Vwa2, Plpp4, Pnma8c, Cd2, Ankrd55, Agxt2, Glmp, Ccn1, Mgarp, A2m, Cfap92, Sohlh1, Bpifb2, Slc25a25, Dusp2, Edn3, Zfp385b, Pou3f1, Rps6ka1, Fbxo2, Gata1, Zcchc18, Baz1a, Mirlet7b, Baalc, Plppr3, RGD1565410, LOC120093684, Apoa1, Ccrl2, Thy1, Kcnj5, Cd109, Me1, Izumo1r, Acp3, Uxs1, Asic4, Npas2, ENSRNOG00000005185, ENSRNOG00000028926, Kcnab…	44	Ptgdr2, Mrgpre, Cpeb1, Rtn2, Vwa2, Plpp4, Pnma8c, Cd2, Ankrd55, Ccn1, Cfap92, Sohlh1, Dusp2, Edn3, Zfp385b, Pou3f1, Gata1, Zcchc18, Mirlet7b, Plppr3, RGD1565410, LOC120093684, Ccrl2, Kcnj5, Izumo1r, Asic4, Zg16b, Hlf, Hba-a3, Krt15, Ackr1, Lnx1, Prdm8, Cxcl1, Cntnap3, Nrsn1, Myh15, St3gal6, Dusp26, Cdh13, Mylk3, Bnip5, Grik2, Phkg1	50	Dact2, Ptpn5, Tnfrsf22, Doc2a, Agxt2, Glmp, Mgarp, A2m, Bpifb2, Slc25a25, Rps6ka1, Fbxo2, Baz1a, Baalc, Apoa1, Thy1, Cd109, Me1, Acp3, Uxs1, Npas2, ENSRNOG00000005185, ENSRNOG00000028926, Kcnab3, Cdr2l, Wscd1, Krt28, LOC103692282, LOC100909497, Nacad, Proser2, Pfkfb3, Zdhhc23, Il12rb1, Col4a2, Col4a1, Gnpda1, St8sia5, Hdhd2, Cibar2, LOC688542, Mt3, Col18a1, Fkbp5, ENSRNOG00000061936, Rab44, Pla2g…
4	ENSRNOG00000062597	203	Ttyh1, LOC690862, Klk13, Cfap161, Htatip2, Rassf10, Klk7, Tmem86a, Smoc2, Grik5, Scube2, Oca2, Perp, Acsm3, Arnt2, Olr35, Ccn2, Cadm4, Fxyd7, Nlrp5, Crym, Zp2, ENSRNOG00000070303, Cd19, Cyb5r2, Olr155, Abca4, Tnfsf10, Egflam, RGD1559714, Gbp5, Lhx8, Ddit4l2, Fam126a, Mest, Foxp2, Lmo3, ENSRNOG00000060843, Ntf3, Slco1a5, Rassf4, ENSRNOG00000066660, Frmd5, Fermt1, Flrt3, Adra1d, Bmp2, Spint3, Eppin…	38	Htatip2, Tmem86a, Cadm4, ENSRNOG00000070303, Olr155, RGD1559714, Fam126a, Agpat2, Miga2, Creb3l1, Agmat, Cdh17, Rmdn2, Fam110c, Sdc1, Scx, Dusp6, Acp5, ENSRNOG00000065187, Sema7a, Hspe1, Slc36a2, Fdxr, Cdr2l, Etv4, Pdlim4, Lamb3, Gpr25, Clhc1, Sgcg, Hist1h2bq, H4f3, Hgd, ENSRNOG00000069664, Cbr1, Tysnd1, Lrrc75b, Calhm5	165	Ttyh1, LOC690862, Klk13, Cfap161, Rassf10, Klk7, Smoc2, Grik5, Scube2, Oca2, Perp, Acsm3, Arnt2, Olr35, Ccn2, Fxyd7, Nlrp5, Crym, Zp2, Cd19, Cyb5r2, Abca4, Tnfsf10, Egflam, Gbp5, Lhx8, Ddit4l2, Mest, Foxp2, Lmo3, ENSRNOG00000060843, Ntf3, Slco1a5, Rassf4, ENSRNOG00000066660, Frmd5, Fermt1, Flrt3, Adra1d, Bmp2, Spint3, Eppin, Wfdc10a, Scn9a, Astl, Col9a3, Zfp385b, Pamr1, Fyb2, Pou3f1, Lin28a, Srar…
5	ENSRNOG00000062687	107	Mctp2, Nmbr, Tmem86a, Grik5, Sh3gl3, Ucp3, Tnfrsf22, LOC100912427, Cyb5r2, Ankrd55, Tnfsf10, Ptger3, Lrat, ENSRNOG00000047236, Lpcat3, Cfap92, Rassf4, Fermt1, Adra1d, Bmp2, Agpat2, Scn9a, Creb3l1, Fyb2, Agmat, Ldlrad2, Tmeff1, Nr0b1, Slc25a53, Zcchc18, Mageb6b1, ENSRNOG00000064007, Ptchd1, Dusp9, LOC362758, Dio3, Fam110c, Slc7a15, Rad51ap2, Dlk1, Pawr, Panx2, RGD1560291, ENSRNOG00000064198, RGD15…	31	Tmem86a, Ucp3, Tnfrsf22, LOC100912427, Lrat, ENSRNOG00000047236, Lpcat3, Agpat2, Creb3l1, Agmat, Ldlrad2, Fam110c, Dlk1, Dusp6, Acp5, Slc36a2, Mmd, Fdxr, Cdr2l, Etv4, Pdlim4, Hist1h2bq, H3c13, Cbr1, Plat, Col4a2, Col4a1, Gpt2, Necab2, Col18a1, ENSRNOG00000061936	76	Mctp2, Nmbr, Grik5, Sh3gl3, Cyb5r2, Ankrd55, Tnfsf10, Ptger3, Cfap92, Rassf4, Fermt1, Adra1d, Bmp2, Scn9a, Fyb2, Tmeff1, Nr0b1, Slc25a53, Zcchc18, Mageb6b1, ENSRNOG00000064007, Ptchd1, Dusp9, LOC362758, Dio3, Slc7a15, Rad51ap2, Pawr, Panx2, RGD1560291, ENSRNOG00000064198, RGD1561648, Tmcc3, Mal2, LOC300024, Robo3, Gpr62, ENSRNOG00000069423, ENSRNOG00000062568, RGD1561444, Entpd3, Znf660, Slc6a20a…
6	ENSRNOG00000062688	92	Tmem86a, Smoc2, Utf1, Sh3gl3, B3gnt8, Siglech, Ucp3, Rbp4, Phlda2, Cadm4, Nlrp10, Cyb5r2, Pde4d, Gbp5, Fam126a, Cpa1, Cpa2, Rassf4, Sla2, Lrrn4, Slx4ip, Scn9a, Miga2, Col9a3, Nrsn2, Creb3l1, LOC100125366, Agmat, Ldlrad2, Aldh1b1, Tmeff1, Cavin4, Slc25a53, Zcchc18, ENSRNOG00000064007, Dusp9, Dio3, Mycn, Acot4, Pawr, Cbx7, Mal2, LOC300024, Ap1m2, Robo3, ENSRNOG00000062568, Aqp9, RGD1561444, Entpd3,…	26	Tmem86a, B3gnt8, Ucp3, Cadm4, Nlrp10, Pde4d, Fam126a, Slx4ip, Miga2, Creb3l1, Agmat, Ldlrad2, Acot4, Slc36a2, Cdr2l, Etv4, Pdlim4, Lamb3, Csn1s1, Clhc1, Sgcg, Hgd, Col4a2, Col4a1, Sh3tc2, Tysnd1	66	Smoc2, Utf1, Sh3gl3, Siglech, Rbp4, Phlda2, Cyb5r2, Gbp5, Cpa1, Cpa2, Rassf4, Sla2, Lrrn4, Scn9a, Col9a3, Nrsn2, LOC100125366, Aldh1b1, Tmeff1, Cavin4, Slc25a53, Zcchc18, ENSRNOG00000064007, Dusp9, Dio3, Mycn, Pawr, Cbx7, Mal2, LOC300024, Ap1m2, Robo3, ENSRNOG00000062568, Aqp9, RGD1561444, Entpd3, Igfbp2, Wnt6, Crhr1, Grb7, Myh13, Ush1g, Itk, ENSRNOG00000062464, Lad1, Gal3st1, Klf5, Amer2, ENSRNO…
7	ENSRNOG00000062865	70	Klk13, Cfap161, Rassf10, Acsm3, Rtn2, Slc22a6, Anks4b, Sbk1, Olr154, Pnma8c, Egflam, Ddit4l2, Slc16a4, Wipf3, Iqub, Mthfd2, Cpa1, Lmo3, Ntf3, ENSRNOG00000066660, Trib3, Wfdc10a, ENSRNOG00000065546, Miga2, Rps6ka1, LOC100125366, Cptp, Bex4, Bex1, Rmdn2, ENSRNOG00000068860, Plb1, Mycn, Immp2l, Scx, Pheta2, Csmd3, Camkv, Birc3, Cxcr6, Rcan2, Plin4, Kif1a, Wnt6, Inha, Fads6, Insyn2b, Gfap, Selp, Tnn,…	36	Klk13, Cfap161, Rassf10, Acsm3, Rtn2, Pnma8c, Egflam, Ddit4l2, Iqub, Cpa1, Lmo3, Ntf3, ENSRNOG00000066660, Wfdc10a, ENSRNOG00000065546, LOC100125366, Bex4, Bex1, Mycn, Pheta2, Csmd3, Camkv, Birc3, Cxcr6, Rcan2, Plin4, Wnt6, Inha, Gfap, Selp, Tgfbi, Mx1, Tp63, Grid1, RGD1309651, Ly6g6c	34	Slc22a6, Anks4b, Sbk1, Olr154, Slc16a4, Wipf3, Mthfd2, Trib3, Miga2, Rps6ka1, Cptp, Rmdn2, ENSRNOG00000068860, Plb1, Immp2l, Scx, Kif1a, Fads6, Insyn2b, Tnn, Epha5, ENSRNOG00000065699, Bphl, Zdhhc23, Bdh1, LOC103694176, Prelid2, Klhl36, LOC688542, LOC100910099, Tysnd1, Cabcoco1, Lrrc75b, Micall2
8	ENSRNOG00000062972	30	Klk13, Cfap161, Cpeb1, Oca2, Acsm3, Anks4b, Olr154, Mfap5, Lmo3, Trib3, Zfp385b, Rps6ka1, Glod5, Bex1, ENSRNOG00000068860, Csmd3, Ca12, Stra6, ENSRNOG00000071060, Hlf, Notum, Hba-a3, Insyn2b, Fcmr, Tp63, Grid1, LOC688542, Snai3, Lrrc75b, Micall2	12	Anks4b, Olr154, Trib3, Rps6ka1, Glod5, ENSRNOG00000068860, ENSRNOG00000071060, Insyn2b, LOC688542, Snai3, Lrrc75b, Micall2	18	Klk13, Cfap161, Cpeb1, Oca2, Acsm3, Mfap5, Lmo3, Zfp385b, Bex1, Csmd3, Ca12, Stra6, Hlf, Notum, Hba-a3, Fcmr, Tp63, Grid1
9	ENSRNOG00000063238	143	Ttyh1, LOC690862, Klk13, Htatip2, Rassf10, Klk7, Tmem86a, Grik5, Scube2, Oca2, Perp, Acsm3, Olr35, Fxyd7, Nlrp5, Crym, Zp2, Cd19, Cyb5r2, Olr154, Olr155, Tnfsf10, Egflam, Gbp5, Ddit4l2, Fam126a, Mest, Cpa1, Lmo3, Ntf3, Slco1a5, ENSRNOG00000066660, Flrt3, Emilin3, Adra1d, Spint3, Wfdc10a, Scn9a, Miga2, Astl, Col9a3, Creb3l1, Pamr1, Fyb2, Lin28a, Srarp, Dio1, Samd11, Fam166b, Saxo1, Esrp1, Nr0b1, S…	19	Htatip2, Tmem86a, Olr154, Olr155, Fam126a, Miga2, Creb3l1, Fam166b, Rmdn2, Id2, Scx, Acp5, Hspe1, Fdxr, Etv4, H4f3, Tysnd1, Lrrc75b, Calhm5	124	Ttyh1, LOC690862, Klk13, Rassf10, Klk7, Grik5, Scube2, Oca2, Perp, Acsm3, Olr35, Fxyd7, Nlrp5, Crym, Zp2, Cd19, Cyb5r2, Tnfsf10, Egflam, Gbp5, Ddit4l2, Mest, Cpa1, Lmo3, Ntf3, Slco1a5, ENSRNOG00000066660, Flrt3, Emilin3, Adra1d, Spint3, Wfdc10a, Scn9a, Astl, Col9a3, Pamr1, Fyb2, Lin28a, Srarp, Dio1, Samd11, Saxo1, Esrp1, Nr0b1, Slc25a53, Bex4, Bex1, Mageb6b1, Ezhip, Epcam, Dio3, Rad51ap2, Mycn, L…
10	ENSRNOG00000063513	200	Ttyh1, Mctp2, Htatip2, Klk7, Tmem86a, Grik5, Scube2, Perp, Sh3gl3, B3gnt8, Fam169b, Alpk3, Ucp3, Arnt2, Ccn2, Cadm4, Fxyd7, Nlrp5, Hpx, Nlrp10, ENSRNOG00000070303, Cd19, Cyb5r2, Olr155, Pde4d, Abca4, Tnfsf10, Hcn1, Ca14, Gbp5, Lhx8, ENSRNOG00000047236, Fam126a, Mest, Foxp2, Lpcat3, ENSRNOG00000060843, Rassf4, H1f8, Frmd5, Kcna4, Fermt1, Adra1d, Bmp2, Spint3, Eppin, Agpat2, Scn9a, Miga2, Astl, Col…	43	Htatip2, Tmem86a, B3gnt8, Ucp3, Cadm4, Hpx, Nlrp10, ENSRNOG00000070303, Olr155, Pde4d, ENSRNOG00000047236, Fam126a, Lpcat3, Agpat2, Miga2, Creb3l1, Agmat, Ldlrad2, Cdh17, Fam110c, Sdc1, Scx, Dusp6, Baalc, Acp5, Angptl8, Sema7a, Hspe1, Slc36a2, Fdxr, Slc16a6, Cdr2l, Etv4, Proca1, Pdlim4, Lamb3, Gpr25, Clhc1, Sgcg, Hist1h2bq, H4f3, Cbr1, Lrrc75b	157	Ttyh1, Mctp2, Klk7, Grik5, Scube2, Perp, Sh3gl3, Fam169b, Alpk3, Arnt2, Ccn2, Fxyd7, Nlrp5, Cd19, Cyb5r2, Abca4, Tnfsf10, Hcn1, Ca14, Gbp5, Lhx8, Mest, Foxp2, ENSRNOG00000060843, Rassf4, H1f8, Frmd5, Kcna4, Fermt1, Adra1d, Bmp2, Spint3, Eppin, Scn9a, Astl, Col9a3, Pamr1, Fyb2, Pou3f1, Lin28a, Trim63, Srarp, Oog3, Samd11, Saxo1, Tmeff1, Tox, Esrp1, Nr0b1, Bex2, Chrdl1, Slc25a53, Bex1, Mageb6b1, Ez…
11	ENSRNOG00000063553	155	Ceacam16, Ckm, Dact2, Ptpn5, Klk13, Adamtsl3, Syngr4, Cfap161, Cpeb1, Dbp, Gdpgp1, Smoc2, Slc6a5, Utf1, Acsm3, Doc2a, Rtn2, Slc22a6, Lrrc14b, Anks4b, Sbk1, Cyb5r2, Olr154, Olr155, Pnma8c, Plppr5, Ankrd55, Egflam, Ddit4l2, Slc16a4, Wipf3, Pon1, Mthfd2, Cpa1, Mfap5, Lmo3, ENSRNOG00000066172, ENSRNOG00000066660, Slx4ip, Trib3, Wfdc10a, ENSRNOG00000065546, Dusp2, Miga2, Zfp385b, Pjvk, Nol4l, Rps6ka1,…	75	Klk13, Adamtsl3, Cfap161, Cpeb1, Dbp, Smoc2, Utf1, Acsm3, Rtn2, Lrrc14b, Cyb5r2, Pnma8c, Plppr5, Ankrd55, Egflam, Ddit4l2, Cpa1, Mfap5, Lmo3, ENSRNOG00000066660, Wfdc10a, ENSRNOG00000065546, Dusp2, Zfp385b, Pjvk, Hspb7, LOC100125366, Aldh1b1, Cavin4, Zcchc18, Bex1, Dio3, Mycn, Panx2, Cbx7, Hmga2, Pheta2, Mirlet7b, Csmd3, Mal2, RGD1565410, Camkv, Ccrl2, Birc3, Aqp9, Kcnj5, Cxcr6, Asic4, Wnt6, Hlf,…	80	Ceacam16, Ckm, Dact2, Ptpn5, Syngr4, Gdpgp1, Slc6a5, Doc2a, Slc22a6, Anks4b, Sbk1, Olr154, Olr155, Slc16a4, Wipf3, Pon1, Mthfd2, ENSRNOG00000066172, Slx4ip, Trib3, Miga2, Nol4l, Rps6ka1, Fbxo2, Cptp, Anks6, Glod5, ENSRNOG00000068860, Baz1a, Plb1, Acot4, Acot2, Eml1, ENSRNOG00000064569, Fam83a, Apoa1, LOC500959, Cd109, Trim43a, Ccdc33, Acp3, Uxs1, ENSRNOG00000071060, Kif1a, ENSRNOG00000028926, Cdr…
12	ENSRNOG00000064307	219	Ttyh1, Mctp2, Klk13, Adamtsl3, Cfap161, Htatip2, Klk7, Tmem86a, Smoc2, Grik5, Utf1, Perp, Acsm3, Siglech, Ucp3, Arnt2, Olr35, Ccn2, Cadm4, Fxyd7, Nlrp5, Crym, Zp2, ENSRNOG00000070303, Cd19, Cyb5r2, Olr155, Foxo1, Sema5a, Abca4, Tnfsf10, Tmem212, Egflam, Pcdh10, RGD1559714, Gbp5, Lhx8, Bmpr1b, Ddit4l2, ENSRNOG00000047236, Fam126a, Mest, Foxp2, Rassf4, Frmd5, Lrrn4, Fermt1, Flrt3, Adra1d, Bmp2, Spi…	44	Htatip2, Tmem86a, Ucp3, Cadm4, ENSRNOG00000070303, Olr155, RGD1559714, ENSRNOG00000047236, Fam126a, Agpat2, Creb3l1, Agmat, Cdh17, Fam110c, Sdc1, Dusp6, Acp5, Angptl8, Col7a1, ENSRNOG00000065187, Sema7a, Hspe1, Slc36a2, Fdxr, Cdr2l, Etv4, Pdlim4, Lamb3, Gpr25, Tnfsf18, Inpp5j, Sgcg, Hist1h2bq, H4f3, H1f1, ENSRNOG00000069664, Cbr1, Plat, Gpt2, Necab2, Col18a1, Tysnd1, Lrrc75b, Tmem119	175	Ttyh1, Mctp2, Klk13, Adamtsl3, Cfap161, Klk7, Smoc2, Grik5, Utf1, Perp, Acsm3, Siglech, Arnt2, Olr35, Ccn2, Fxyd7, Nlrp5, Crym, Zp2, Cd19, Cyb5r2, Foxo1, Sema5a, Abca4, Tnfsf10, Tmem212, Egflam, Pcdh10, Gbp5, Lhx8, Bmpr1b, Ddit4l2, Mest, Foxp2, Rassf4, Frmd5, Lrrn4, Fermt1, Flrt3, Adra1d, Bmp2, Spint3, Eppin, Wfdc10a, Scn9a, Astl, Col9a3, Zfp385b, Pamr1, Fyb2, Fabp3, Pou3f1, Lin28a, Per3, Dio1, S…
13	ENSRNOG00000064366	115	Ckm, LOC690862, Arntl, Rassf10, Gdpgp1, Aldh3b1, Phlda2, Rtn2, Ptprcap, Sipa1l3, Slc22a6, Cdkn1c, Golga7b, Slc35g1, Adra2a, Nlrp10, Tub, Pnma8c, Cd2, Plppr5, Pde4d, Prlr, Myo10, Sgms2, Wipf3, Fam126a, Syn2, A2m, Mthfd2, Cpa1, Cpa2, Tigar, Cd27, Tead4, Slx4ip, Trib3, ENSRNOG00000031167, Miga2, Col20a1, Srarp, LOC100125366, Fbxo2, Cptp, Armcx4, Bex1, ENSRNOG00000007495, Rmdn2, Abcg5, LOC299190, Dio…	73	Ckm, Arntl, Gdpgp1, Aldh3b1, Sipa1l3, Slc22a6, Golga7b, Slc35g1, Nlrp10, Tub, Pde4d, Prlr, Myo10, Sgms2, Wipf3, Fam126a, Syn2, A2m, Mthfd2, Tigar, Tead4, Slx4ip, Trib3, ENSRNOG00000031167, Miga2, Col20a1, Fbxo2, Cptp, Armcx4, ENSRNOG00000007495, Rmdn2, LOC299190, Baz1a, Immp2l, Acot4, Acot2, Scx, Zbed4, Sdr9c7, Bsn, Thy1, Rora, Uxs1, ENSRNOG00000071060, Kif1a, Npas2, ENSRNOG00000028926, Rbfox3, S…	42	LOC690862, Rassf10, Phlda2, Rtn2, Ptprcap, Cdkn1c, Adra2a, Pnma8c, Cd2, Plppr5, Cpa1, Cpa2, Cd27, Srarp, LOC100125366, Bex1, Abcg5, Dio3, ENSRNOG00000047414, Pheta2, Plppr3, Cd3d, Cd3e, Aqp9, Cxcr6, Plin4, Zap70, Grb7, Efnb3, Skap1, Cd7, Lad1, Klf5, ENSRNOG00000066148, Tgfbi, Serpinb1b, Cd96, Grid1, RGD1309651, Oas1h, Srrm3, Urad
14	ENSRNOG00000064728	80	Ryr1, Cd22, Aldh1a3, Tiam2, Doc2a, Mag, Plg, LOC689065, Pc, Agxt2, Ptpn22, Nudt17, Crabp2, LOC120101179, Dync1i1, Strip2, Nfe2l3, Suclg2, Clic3, Tp53i11, Ccdc187, Exd1, Prrg4, Tmem74b, Ada, Bpifb4, Nol4l, Hspb7, Enho, Cntfr, Padi2, Ccl19, Zbtb8b, Calr4, Cited1, Acsl4, Sntg2, Unc79, Ifi27l2b, Prima1, Kcnmb4, Slc35e3, Lingo3, Gsdmc, Lca5, Acat1, Ccdc33, ENSRNOG00000055383, ENSRNOG00000005185, Abca6…	6	Hspb7, Ccl19, Sntg2, Ifi27l2b, Slfn1, Tnf	74	Ryr1, Cd22, Aldh1a3, Tiam2, Doc2a, Mag, Plg, LOC689065, Pc, Agxt2, Ptpn22, Nudt17, Crabp2, LOC120101179, Dync1i1, Strip2, Nfe2l3, Suclg2, Clic3, Tp53i11, Ccdc187, Exd1, Prrg4, Tmem74b, Ada, Bpifb4, Nol4l, Enho, Cntfr, Padi2, Zbtb8b, Calr4, Cited1, Acsl4, Unc79, Prima1, Kcnmb4, Slc35e3, Lingo3, Gsdmc, Lca5, Acat1, Ccdc33, ENSRNOG00000055383, ENSRNOG00000005185, Abca6, Usp43, Trim7, LOC103692282, T…
15	ENSRNOG00000064809	106	Ttyh1, Ptgdr2, Adamtsl3, Arntl, Cfap161, Dbp, Tmem86a, Smoc2, Sh3gl3, Ucp3, Loxl4, Cadm4, Nlrp10, Plpp4, Cyb5r2, Pde4d, Mfap5, Rassf4, Lrrn4, Sohlh1, Bbox1, Slx4ip, Bmp2, Agpat2, Dusp2, Miga2, Col9a3, Zfp385b, Creb3l1, Agmat, Samd11, Tmeff1, Cavin4, Nr0b1, Slc25a53, Zcchc18, Bex1, Dio3, Baz1a, Slc7a15, Mycn, Cys1, Acot4, Pawr, Hmga2, RGD1561648, Baalc, Mal2, Cd3d, Gnat1, LOC500959, Ccrl2, ENSRNOG…	34	Arntl, Tmem86a, Ucp3, Loxl4, Cadm4, Nlrp10, Pde4d, Slx4ip, Agpat2, Miga2, Creb3l1, Agmat, Baz1a, Acot4, Baalc, Gnat1, LOC500959, ENSRNOG00000065187, Npas2, Slc36a2, Cdr2l, Lamb3, Csn1s1, LOC100909497, Nacad, Sgcg, Proser2, Hgd, Ildr1, Col4a2, Col4a1, Col18a1, Lrrc75b, Kl	72	Ttyh1, Ptgdr2, Adamtsl3, Cfap161, Dbp, Smoc2, Sh3gl3, Plpp4, Cyb5r2, Mfap5, Rassf4, Lrrn4, Sohlh1, Bbox1, Bmp2, Dusp2, Col9a3, Zfp385b, Samd11, Tmeff1, Cavin4, Nr0b1, Slc25a53, Zcchc18, Bex1, Dio3, Slc7a15, Mycn, Cys1, Pawr, Hmga2, RGD1561648, Mal2, Cd3d, Ccrl2, Igfbp2, Cps1, Grb7, Myh13, Kif19, Lpo, Ush1g, Hlf, Tekt3, ENSRNOG00000062464, Ly9, Mark1, Mfsd4a, Vash2, Gal3st1, Pik3ip1, Myh6, ENSRNOG…
16	ENSRNOG00000065005	15	Psat1, Crym, Lrat, Trib2, Sptb, Aldh1l2, Lratd2, Myl1, Rhbdl3, ENSRNOG00000069878, Tnfsf18, Cpz, Inpp5j, Aadat, Naglt1	6	Crym, Trib2, Sptb, Lratd2, Rhbdl3, ENSRNOG00000069878	9	Psat1, Lrat, Aldh1l2, Myl1, Tnfsf18, Cpz, Inpp5j, Aadat, Naglt1
17	ENSRNOG00000065786	166	Ttyh1, LOC690862, Arntl, Rassf10, Vstm2b, Klk7, Nmbr, Tmem86a, Grik5, Perp, Sh3gl3, Ucp3, Rbp4, Phlda2, Cadm4, Fxyd7, Tnni3, Hpx, Nlrp10, Cyb5r2, Cd2, Pde4d, Hcn1, Ca14, Gbp5, Lhx8, Sgms2, Fam126a, Mest, Cpa2, Cd27, ENSRNOG00000060843, Rassf4, H1f8, Lrrn4, Slx4ip, Adra1d, Agpat2, Scn9a, Miga2, Astl, Col9a3, Zfp385b, Creb3l1, Pamr1, Fyb2, Trim63, Agmat, Ldlrad2, Oog3, Cptp, Samd11, Tmeff1, Esrp1, …	122	Ttyh1, LOC690862, Rassf10, Vstm2b, Klk7, Nmbr, Grik5, Perp, Sh3gl3, Rbp4, Phlda2, Fxyd7, Tnni3, Cyb5r2, Cd2, Hcn1, Ca14, Gbp5, Lhx8, Mest, Cpa2, Cd27, ENSRNOG00000060843, Rassf4, H1f8, Lrrn4, Adra1d, Scn9a, Astl, Col9a3, Zfp385b, Pamr1, Fyb2, Trim63, Oog3, Samd11, Tmeff1, Esrp1, Nr0b1, Slc25a53, Zcchc18, Bex1, Mageb6b1, Ezhip, ENSRNOG00000064007, Dusp9, Abcg5, ENSRNOG00000065552, LOC362758, Dio3,…	44	Arntl, Tmem86a, Ucp3, Cadm4, Hpx, Nlrp10, Pde4d, Sgms2, Fam126a, Slx4ip, Agpat2, Miga2, Creb3l1, Agmat, Ldlrad2, Cptp, Armcx4, Rmdn2, Baz1a, Sdc1, Acot4, Scx, Sdr9c7, Baalc, Acp5, Gnat1, Thy1, Sema7a, Npas2, Fdxr, Slc16a6, Cdr2l, Etv4, Proca1, Pdlim4, Csn1s1, Rbm47, Sel1l3, Clhc1, Sgcg, Hgd, Ildr1, Tysnd1, Lrrc75b
18	ENSRNOG00000065846	39	Ckm, Aldh3b1, Ryr1, Igf1r, Sipa1l3, Slc22a6, Cdkn1c, Golga7b, Tub, Prlr, Sgms2, Wipf3, Syn2, Tead4, ENSRNOG00000031167, Nacc2, Col20a1, Extl1, Ripply1, ENSRNOG00000007495, LOC299190, Acot2, ENSRNOG00000064569, Zbed4, Bsn, Aqp9, Rora, Efnb3, Rbfox3, Fads6, Tns3, Serpinb1b, Kalrn, Cxadr, Klhl36, LOC100910099, Mlxipl, Cabp1, B3gnt4	4	Cdkn1c, Aqp9, Efnb3, Serpinb1b	35	Ckm, Aldh3b1, Ryr1, Igf1r, Sipa1l3, Slc22a6, Golga7b, Tub, Prlr, Sgms2, Wipf3, Syn2, Tead4, ENSRNOG00000031167, Nacc2, Col20a1, Extl1, Ripply1, ENSRNOG00000007495, LOC299190, Acot2, ENSRNOG00000064569, Zbed4, Bsn, Rora, Rbfox3, Fads6, Tns3, Kalrn, Cxadr, Klhl36, LOC100910099, Mlxipl, Cabp1, B3gnt4
19	ENSRNOG00000066588	76	Htatip2, Nmbr, Fam169b, Cd2, Ca14, Lhx8, Fam126a, Tigar, Lpcat3, ENSRNOG00000060843, H1f8, Kcna4, Adra1d, Agpat2, Scn9a, Fyb2, Pou3f1, C1qtnf12, Agmat, Ldlrad2, Oog3, Tmeff1, Gata1, Bex2, Agtr2, Mageb6b1, Dusp9, Abcg5, LOC362758, Sdc1, RGD1560291, ENSRNOG00000047414, Amh, Sdr9c7, Ccn3, Tnfrsf11b, Plppr3, LOC300024, Angptl8, Robo3, Glb1l3, Adamts15, Sema7a, Slc25a27, Grb7, Skap1, Fdxr, Cdr2l, Itk,…	18	Htatip2, Fam126a, Tigar, Lpcat3, Agpat2, Agmat, Ldlrad2, Sdc1, Sdr9c7, Angptl8, Sema7a, Fdxr, Cdr2l, Etv4, Proca1, Pdlim4, Rgcc, Cbr1	58	Nmbr, Fam169b, Cd2, Ca14, Lhx8, ENSRNOG00000060843, H1f8, Kcna4, Adra1d, Scn9a, Fyb2, Pou3f1, C1qtnf12, Oog3, Tmeff1, Gata1, Bex2, Agtr2, Mageb6b1, Dusp9, Abcg5, LOC362758, RGD1560291, ENSRNOG00000047414, Amh, Ccn3, Tnfrsf11b, Plppr3, LOC300024, Robo3, Glb1l3, Adamts15, Slc25a27, Grb7, Skap1, Itk, Gdf9, ENSRNOG00000034060, Asic2, Kcnk2, Grem2, Pik3ip1, Gpr75, Klf5, Dcdc2, Irs2, Poteg, Cdo1, Camk4…
20	ENSRNOG00000066884	125	Ttyh1, Klk1c9, Klk7, Tmem86a, Grik5, Scube2, Oca2, Sh3gl3, Fam169b, Ucp3, Hamp, Arnt2, Ccn2, Olr155, Foxo1, Sema5a, Kcnab1, Abca4, Egflam, Sfrp2, ENSRNOG00000047236, Lrrn1, Foxp2, Lpcat3, Cfap92, Kcna4, Sohlh1, Flrt3, Bmp2, Agpat2, Scn9a, Scn7a, Miga2, Zfp385b, Pamr1, Trim63, Agmat, Oog3, Samd11, Saxo1, Nr0b1, Slc25a53, Zcchc18, Bex1, Mageb6b1, Ptchd1, Crim1, LOC362758, Fam110c, Lratd1, Serpina5,…	103	Ttyh1, Klk7, Grik5, Scube2, Oca2, Sh3gl3, Fam169b, Hamp, Arnt2, Ccn2, Foxo1, Sema5a, Kcnab1, Abca4, Egflam, Sfrp2, Lrrn1, Foxp2, Cfap92, Kcna4, Sohlh1, Flrt3, Bmp2, Scn9a, Scn7a, Zfp385b, Pamr1, Trim63, Oog3, Samd11, Saxo1, Nr0b1, Slc25a53, Zcchc18, Bex1, Mageb6b1, Ptchd1, Crim1, LOC362758, Lratd1, Serpina5, Pawr, Panx2, Sox10, ENSRNOG00000064198, Rgs22, Mirlet7b, Tmcc3, Ntn4, Ccn3, Tnfrsf11b, LO…	22	Klk1c9, Tmem86a, Ucp3, Olr155, ENSRNOG00000047236, Lpcat3, Agpat2, Miga2, Agmat, Fam110c, Eml1, Baalc, Acp5, Npas2, Fdxr, Cdr2l, Proca1, Clhc1, Hist1h2bq, Cbr1, Col4a1, Lrrc75b
21	ENSRNOG00000067151	131	Ttyh1, Klk13, Adamtsl3, Cfap161, Cpeb1, Dbp, Tmem86a, Smoc2, Utf1, Acsm3, Rtn2, Loxl4, Olr35, Cadm4, Crym, Plpp4, Cyb5r2, Olr154, Egflam, Fabp4, Ddit4l2, Cpa1, Mfap5, Lmo3, Ntf3, ENSRNOG00000066172, Rassf4, Lrrn4, Slx4ip, Bmp2, Wfdc10a, Dusp2, Scn9a, Col9a3, Zfp385b, Creb3l1, Lin28a, Per3, Samd11, Aldh1b1, Cavin4, Nr0b1, Slc25a53, Zcchc18, Bex1, Mageb6b1, Dio3, Rad51ap2, Mycn, Trib2, Cys1, Acot4,…	30	Tmem86a, Loxl4, Cadm4, Olr154, Fabp4, ENSRNOG00000066172, Slx4ip, Creb3l1, Acot4, Dusp6, Fam83a, Tg, Acp5, LOC500959, ENSRNOG00000065187, Slc36a2, Cdr2l, Etv4, Lamb3, Cfap99, Nacad, Sgcg, H4f3, H1f1, Gpt2, Col18a1, Tysnd1, Lrrc75b, Calhm5, Kl	101	Ttyh1, Klk13, Adamtsl3, Cfap161, Cpeb1, Dbp, Smoc2, Utf1, Acsm3, Rtn2, Olr35, Crym, Plpp4, Cyb5r2, Egflam, Ddit4l2, Cpa1, Mfap5, Lmo3, Ntf3, Rassf4, Lrrn4, Bmp2, Wfdc10a, Dusp2, Scn9a, Col9a3, Zfp385b, Lin28a, Per3, Samd11, Aldh1b1, Cavin4, Nr0b1, Slc25a53, Zcchc18, Bex1, Mageb6b1, Dio3, Rad51ap2, Mycn, Trib2, Cys1, Rd3l, Pawr, Panx2, Cbx7, RGD1561648, Csmd3, Mal2, RGD1565410, Camkv, Ccrl2, Birc3…
22	ENSRNOG00000067312	187	LOC690862, Klk13, Cd248, Mrgpre, Htatip2, Rassf10, Gdpgp1, Nmbr, Tmem86a, Scube2, Acsm3, Tnfrsf22, Phlda2, Rtn2, Ptprcap, Vwa2, Cdkn1c, Tnni3, Prdx3, Adra2a, Nlrp10, Tub, Cyb5r2, Olr154, Olr155, Pnma8c, Cd2, Plppr5, Pde4d, Ankrd55, Egflam, Ccn1, Hcn1, Ca14, Gbp5, Lhx8, Ddit4l2, Sgms2, Fam126a, Gpr37, Ret, Aqp1, A2m, Mthfd2, Cpa1, Cpa2, Tigar, Lpcat3, Cd27, ENSRNOG00000060843, H1f8, ENSRNOG0000006…	68	Cd248, Htatip2, Gdpgp1, Tmem86a, Tnfrsf22, Prdx3, Nlrp10, Tub, Olr154, Olr155, Pde4d, Sgms2, Fam126a, A2m, Mthfd2, Tigar, Lpcat3, Trib3, Agpat2, ENSRNOG00000031167, Miga2, Agmat, Ldlrad2, Fbxo2, Cptp, Armcx4, Rmdn2, Id2, Baz1a, Sdc1, Immp2l, Scx, Sdr9c7, Thy1, Sema7a, Uxs1, Mob4, Kif1a, Npas2, ENSRNOG00000028926, Fdxr, Rbfox3, Slc16a6, Cdr2l, Fads6, Wscd1, Proca1, Tns3, Rbm47, Sel1l3, Rgcc, Echdc…	119	LOC690862, Klk13, Mrgpre, Rassf10, Nmbr, Scube2, Acsm3, Phlda2, Rtn2, Ptprcap, Vwa2, Cdkn1c, Tnni3, Adra2a, Cyb5r2, Pnma8c, Cd2, Plppr5, Ankrd55, Egflam, Ccn1, Hcn1, Ca14, Gbp5, Lhx8, Ddit4l2, Gpr37, Ret, Aqp1, Cpa1, Cpa2, Cd27, ENSRNOG00000060843, H1f8, ENSRNOG00000066660, Scn9a, Fam163b, Tspy26, Zfp385b, Pou3f1, Lin28a, Srarp, C1qtnf12, Gata1, Slc25a53, Bex1, Gpr174, Mageb6b1, Abcg5, Dio3, Mycn…
23	ENSRNOG00000067598	59	Slc6a5, Ryr1, Cd22, Aldh1a3, Tiam2, Plg, LOC689065, Pc, Ptpn22, Cenpe, Crabp2, LOC120101179, Strip2, Nfe2l3, Suclg2, Clic3, Exd1, Prrg4, Tmem74b, Nacc2, Cep152, Bpifb4, Nol4l, Hspb7, Enho, Cntfr, Ccl19, Zbtb8b, Calr4, Lonrf3, Cited1, Acsl4, Unc79, Ccdc88c, Ifi27l2b, Prima1, Kcnmb4, Gsdmc, Acat1, Ccdc33, Abca6, Usp43, Trim7, Nr5a2, Tnfrsf11a, ENSRNOG00000065699, Camk2b, Fgf9, Fbxo16, Lrrc74b, Atp7…	3	Hspb7, Ccl19, Ifi27l2b	56	Slc6a5, Ryr1, Cd22, Aldh1a3, Tiam2, Plg, LOC689065, Pc, Ptpn22, Cenpe, Crabp2, LOC120101179, Strip2, Nfe2l3, Suclg2, Clic3, Exd1, Prrg4, Tmem74b, Nacc2, Cep152, Bpifb4, Nol4l, Enho, Cntfr, Zbtb8b, Calr4, Lonrf3, Cited1, Acsl4, Unc79, Ccdc88c, Prima1, Kcnmb4, Gsdmc, Acat1, Ccdc33, Abca6, Usp43, Trim7, Nr5a2, Tnfrsf11a, ENSRNOG00000065699, Camk2b, Fgf9, Fbxo16, Lrrc74b, Atp7b, Stab1, Trim67, Slc9a5…
24	ENSRNOG00000067743	141	Ttyh1, Mctp2, Klk7, Tmem86a, Grik5, Scube2, Oca2, Perp, Fam169b, Alpk3, Ucp3, Hamp, Arnt2, Ccn2, Fxyd7, Nlrp5, ENSRNOG00000070303, Foxo1, Sema5a, Kcnab1, Abca4, Tnfsf10, Pcdh10, Sfrp2, Bmpr1b, ENSRNOG00000047236, Mest, Foxp2, ENSRNOG00000060843, H1f8, Frmd5, Kcna4, Fermt1, Flrt3, Adra1d, Bmp2, Spint3, Eppin, Agpat2, Scn9a, Scn7a, Creb3l1, Pamr1, Fyb2, Samd11, Saxo1, Tox, Esrp1, Nr0b1, Bex2, Chrdl…	121	Ttyh1, Mctp2, Klk7, Grik5, Scube2, Oca2, Perp, Fam169b, Alpk3, Hamp, Arnt2, Ccn2, Fxyd7, Nlrp5, Foxo1, Sema5a, Kcnab1, Abca4, Tnfsf10, Pcdh10, Sfrp2, Bmpr1b, Mest, Foxp2, ENSRNOG00000060843, H1f8, Frmd5, Kcna4, Fermt1, Flrt3, Adra1d, Bmp2, Spint3, Eppin, Scn9a, Scn7a, Pamr1, Fyb2, Samd11, Saxo1, Tox, Esrp1, Nr0b1, Bex2, Chrdl1, Slc25a53, Mageb6b1, Ezhip, Crim1, LOC362758, Sostdc1, Lratd1, Trib2, …	20	Tmem86a, Ucp3, ENSRNOG00000070303, ENSRNOG00000047236, Agpat2, Creb3l1, Fam110c, Acp5, Angptl8, Sema7a, Hspe1, Fdxr, Etv4, Pdlim4, Gpr25, Hist1h2bq, H4f3, H3c13, Cbr1, Necab2
25	ENSRNOG00000067835	58	Mctp2, Klk7, Fam169b, Ucp3, Hamp, Arnt2, Ccn2, Plpp4, Foxo1, Sema5a, Kcnab1, Abca4, Bmpr1b, Foxp2, Kcna4, Bmp2, Spint3, Agpat2, Per3, Samd11, Chrdl1, Agtr2, Fam110c, Sostdc1, Cys1, RGD1561648, Baalc, Acp5, Lrrc2, Znf660, Serpine2, Cps1, Lpo, Znf750, Kcnk2, Styxl2, B3galt2, Vash2, Gpr25, Adgrl3, Lnx1, Cfap20dc, ENSRNOG00000014538, Cntnap3, Omd, Ryr2, Masp1, Gpr156, Hes1, Cbr1, Ankrd28, Angpt2, Pot…	8	Ucp3, Agpat2, Fam110c, Baalc, Acp5, Gpr25, Cbr1, Tmem119	50	Mctp2, Klk7, Fam169b, Hamp, Arnt2, Ccn2, Plpp4, Foxo1, Sema5a, Kcnab1, Abca4, Bmpr1b, Foxp2, Kcna4, Bmp2, Spint3, Per3, Samd11, Chrdl1, Agtr2, Sostdc1, Cys1, RGD1561648, Lrrc2, Znf660, Serpine2, Cps1, Lpo, Znf750, Kcnk2, Styxl2, B3galt2, Vash2, Adgrl3, Lnx1, Cfap20dc, ENSRNOG00000014538, Cntnap3, Omd, Ryr2, Masp1, Gpr156, Hes1, Ankrd28, Angpt2, Poteg, Cacna2d3, Cbln1, Ces4a, Gnaz
26	ENSRNOG00000068530	7	Gal, Mfap5, Bhlhe41, Glod5, Hba-a1, Fcmr, Cdh13	1	Glod5	6	Gal, Mfap5, Bhlhe41, Hba-a1, Fcmr, Cdh13
27	ENSRNOG00000069051	106	Ptpn5, Ryr1, Tiam2, Doc2a, Rtn2, Slc22a6, Cdkn1c, Pc, Pnma8c, Plppr5, Itga10, Agxt2, Ccn1, Mgarp, Wipf3, Pon1, A2m, Mfap5, Bhlhe41, Tp53i11, Ccdc187, Trib3, Bpifb2, Slc25a25, Dusp2, Nacc2, Pjvk, Bpifb4, Nol4l, Rps6ka1, Hspb7, Fbxo2, Cptp, Ccl19, Acsl4, Ripply1, Glod5, ENSRNOG00000007495, Baz1a, Prima1, Acot2, Zbed4, Slc35e3, Hmga2, Pheta2, Mirlet7b, Gsdmc, Cbarp, Plppr3, Cd3e, Thy1, Rora, Cd109, …	29	Rtn2, Cdkn1c, Pnma8c, Plppr5, Ccn1, Mfap5, Bhlhe41, Dusp2, Pjvk, Hspb7, Ccl19, Hmga2, Pheta2, Mirlet7b, Plppr3, Cd3e, Izumo1r, Cxcr6, Efnb3, Hlf, Hba-a1, Krt15, Fcmr, Ackr1, Prdm8, Cxcl1, Tgfbi, Nrsn1, Cdh13	77	Ptpn5, Ryr1, Tiam2, Doc2a, Slc22a6, Pc, Itga10, Agxt2, Mgarp, Wipf3, Pon1, A2m, Tp53i11, Ccdc187, Trib3, Bpifb2, Slc25a25, Nacc2, Bpifb4, Nol4l, Rps6ka1, Fbxo2, Cptp, Acsl4, Ripply1, Glod5, ENSRNOG00000007495, Baz1a, Prima1, Acot2, Zbed4, Slc35e3, Gsdmc, Cbarp, Thy1, Rora, Cd109, Me1, Trim43a, Acat1, Acp3, Uxs1, Kif1a, Npas2, ENSRNOG00000028926, Kcnab3, Fads6, Wscd1, LOC103692282, Tnfrsf11a, Epha…
28	ENSRNOG00000069177	89	Ceacam16, Ckm, Ptpn5, Klc3, Aldh3b1, Ryr1, Igf1r, Tiam2, Doc2a, Rtn2, Sipa1l3, Slc22a6, Cdkn1c, Pc, Pnma8c, Wipf3, Syn2, A2m, Mfap5, ENSRNOG00000066172, Ccdc187, Slx4ip, Trib3, Slc25a25, Nacc2, Pjvk, Bpifb4, Nol4l, Rps6ka1, Hspb7, Fbxo2, Ccl19, Anks6, Acsl4, Ripply1, Glod5, ENSRNOG00000007495, Baz1a, Unc79, Prima1, Acot2, Zbed4, Slc35e3, Pheta2, Cbarp, Bsn, Aqp9, Rora, Cd109, Trim43a, Izumo1r, Ac…	16	Rtn2, Cdkn1c, Pnma8c, Mfap5, Pjvk, Hspb7, Ccl19, Pheta2, Aqp9, Izumo1r, Cxcr6, Efnb3, Fcmr, Cxcl1, ENSRNOG00000066148, Serpinb1b	73	Ceacam16, Ckm, Ptpn5, Klc3, Aldh3b1, Ryr1, Igf1r, Tiam2, Doc2a, Sipa1l3, Slc22a6, Pc, Wipf3, Syn2, A2m, ENSRNOG00000066172, Ccdc187, Slx4ip, Trib3, Slc25a25, Nacc2, Bpifb4, Nol4l, Rps6ka1, Fbxo2, Anks6, Acsl4, Ripply1, Glod5, ENSRNOG00000007495, Baz1a, Unc79, Prima1, Acot2, Zbed4, Slc35e3, Cbarp, Bsn, Rora, Cd109, Trim43a, Acp3, Uxs1, ENSRNOG00000071060, Kif1a, Fads6, LOC103692282, Tnfrsf11a, Eph…
29	ENSRNOG00000069588	101	Tmem86a, Smoc2, Utf1, Acsm3, Olr35, Fxyd7, Psat1, Nlrp5, Crym, Zp2, Cyb5r2, Olr154, Olr155, Tnfsf10, Gbp1, Tmem212, Egflam, Pcdh10, Lrat, Gbp5, Ddit4l2, Slco1a5, Fermt1, Flrt3, Emilin3, Adra1d, Wfdc10a, Lbp, Creb3l1, Fyb2, Hpdl, Nkain1, Dio1, Fam166b, Esrp1, Slc25a53, Epcam, Crim1, Rad51ap2, Mycn, Lratd1, Trib2, Sptb, Rd3l, Cbx7, Endou, Aldh1l2, Rgs22, Dusp6, Mal2, Lratd2, LOC103690166, Acp5, Cam…	24	Tmem86a, Psat1, Olr154, Olr155, Lrat, Creb3l1, Hpdl, Nkain1, Fam166b, Aldh1l2, Dusp6, Acp5, Hspd1, Hspe1, Hes6, Tnfsf18, Cpz, Inpp5j, Hist1h2bq, H4f3, Kng2, Gpt2, Necab2, Naglt1	77	Smoc2, Utf1, Acsm3, Olr35, Fxyd7, Nlrp5, Crym, Zp2, Cyb5r2, Tnfsf10, Gbp1, Tmem212, Egflam, Pcdh10, Gbp5, Ddit4l2, Slco1a5, Fermt1, Flrt3, Emilin3, Adra1d, Wfdc10a, Lbp, Fyb2, Dio1, Esrp1, Slc25a53, Epcam, Crim1, Rad51ap2, Mycn, Lratd1, Trib2, Sptb, Rd3l, Cbx7, Endou, Rgs22, Mal2, Lratd2, LOC103690166, Camkv, Slc6a20a, Rcan2, Crocc2, Wnt10a, Wnt6, Inha, Fam183a, Havcr1, Rhbdl3, ENSRNOG00000062464…
30	ENSRNOG00000069609	4	Bbox1, Islr2, Megf11, Adam11	0	NA	4	Bbox1, Islr2, Megf11, Adam11
31	ENSRNOG00000069705	2	Fam171b, Gjb2	0	NA	2	Fam171b, Gjb2
32	ENSRNOG00000070022	36	Mctp2, Grik5, Ucp3, Tnfsf10, Pcdh10, ENSRNOG00000047236, Mturn, Cfap92, Fermt1, Bmp2, Creb3l1, Trim63, Saxo1, Nr0b1, ENSRNOG00000064007, Ptchd1, ENSRNOG00000064198, Tmcc3, LOC300024, ENSRNOG00000069423, RGD1561444, Entpd3, Znf660, Slc6a20a, Slc36a2, Sox9, ENSRNOG00000070249, ENSRNOG00000062464, Vash2, Amer2, Slc28a3, H3c13, Irs2, Myom2, Ldb3, Necab2	6	Ucp3, ENSRNOG00000047236, Creb3l1, Slc36a2, H3c13, Necab2	30	Mctp2, Grik5, Tnfsf10, Pcdh10, Mturn, Cfap92, Fermt1, Bmp2, Trim63, Saxo1, Nr0b1, ENSRNOG00000064007, Ptchd1, ENSRNOG00000064198, Tmcc3, LOC300024, ENSRNOG00000069423, RGD1561444, Entpd3, Znf660, Slc6a20a, Sox9, ENSRNOG00000070249, ENSRNOG00000062464, Vash2, Amer2, Slc28a3, Irs2, Myom2, Ldb3
33	ENSRNOG00000070241	212	Ttyh1, Ptgdr2, LOC690862, Klk13, Adamtsl3, Arntl, Cfap161, Cpeb1, Klk7, Gdpgp1, Tmem86a, Smoc2, Grik5, Scube2, Oca2, Sh3gl3, Acsm3, Ucp3, Phlda2, Rtn2, Loxl4, Ccn2, Cadm4, Nlrp10, Plpp4, Cyb5r2, Olr154, Olr155, Pnma8c, Cd2, Pde4d, Ankrd55, Abca4, Egflam, Ccn1, Hcn1, Fstl5, Mgarp, Gbp5, Ddit4l2, Fam126a, Mthfd2, Cpa1, Mfap5, Lpcat3, Lmo3, Cd27, Rassf4, ENSRNOG00000066660, Sohlh1, Flrt3, Slx4ip, Bm…	60	Arntl, Gdpgp1, Tmem86a, Ucp3, Loxl4, Cadm4, Nlrp10, Olr154, Olr155, Pde4d, Mgarp, Fam126a, Mthfd2, Lpcat3, Slx4ip, Agpat2, Miga2, Creb3l1, Rps6ka1, Agmat, Cptp, Glod5, Armcx4, Rmdn2, Baz1a, Acot4, Eml1, Baalc, Acp5, LOC500959, Thy1, Sema7a, Uxs1, Kif1a, Npas2, Slc36a2, Fdxr, Slc16a6, Cdr2l, Etv4, Proca1, Csn1s1, LOC100909497, Sel1l3, Clhc1, Nacad, Sgcg, Proser2, Hist1h2bq, H4f3, Zdhhc23, Ildr1, C…	152	Ttyh1, Ptgdr2, LOC690862, Klk13, Adamtsl3, Cfap161, Cpeb1, Klk7, Smoc2, Grik5, Scube2, Oca2, Sh3gl3, Acsm3, Phlda2, Rtn2, Ccn2, Plpp4, Cyb5r2, Pnma8c, Cd2, Ankrd55, Abca4, Egflam, Ccn1, Hcn1, Fstl5, Gbp5, Ddit4l2, Cpa1, Mfap5, Lmo3, Cd27, Rassf4, ENSRNOG00000066660, Sohlh1, Flrt3, Bmp2, Eppin, Wfdc10a, Dusp2, Scn9a, Col9a3, Tspy26, Zfp385b, Pamr1, Pou3f1, Srarp, LOC100125366, Per3, Samd11, Nr0b1,…
34	ENSRNOG00000070418	95	Ptgdr2, Ptpn5, Adamtsl3, Cfap161, Cpeb1, Smoc2, Acsm3, Rtn2, Loxl4, Plpp4, Cyb5r2, Olr154, Pnma8c, Ankrd55, Tmem212, Egflam, Mgarp, Ddit4l2, Ret, Slc4a5, Mfap5, Lmo3, Rassf4, Bpifb2, Bmp2, Dusp2, Zfp385b, Pjvk, Pou3f1, Rps6ka1, Per3, Fbxo2, Anks6, Cavin4, Bex1, Mycn, Cys1, Hmga2, Mirlet7b, Dusp6, Baalc, Fam83a, RGD1565410, LOC120093684, Apoa1, LOC500959, Ccrl2, Izumo1r, Acp3, Cxcr6, Uxs1, Asic4, …	60	Ptgdr2, Adamtsl3, Cfap161, Cpeb1, Smoc2, Acsm3, Rtn2, Plpp4, Cyb5r2, Pnma8c, Ankrd55, Tmem212, Egflam, Ddit4l2, Ret, Mfap5, Lmo3, Rassf4, Bmp2, Dusp2, Zfp385b, Pjvk, Pou3f1, Per3, Cavin4, Bex1, Mycn, Cys1, Hmga2, Mirlet7b, RGD1565410, LOC120093684, Ccrl2, Izumo1r, Cxcr6, Asic4, Cps1, Hlf, Hba-a3, Ackr1, Mfsd4a, Kiss1, Lnx1, Ddc, Cxcl1, ENSRNOG00000068472, Myh6, Myh7, Fbp1, Myh15, Gpr156, Hes1, St…	35	Ptpn5, Loxl4, Olr154, Mgarp, Slc4a5, Bpifb2, Rps6ka1, Fbxo2, Anks6, Dusp6, Baalc, Fam83a, Apoa1, LOC500959, Acp3, Uxs1, Npas2, Kcnab3, Fam83g, LOC100909497, Nacad, Sgcg, Proser2, ENSRNOG00000047848, Col4a2, Col4a1, Abhd3, Gpt2, Col18a1, Lrrc75b, Fkbp5, ENSRNOG00000061936, Rab44, Kl, ND6
35	ENSRNOG00000070502	64	Rhcg, Ryr1, Cd22, Aldh1a3, Tiam2, Mag, Plg, LOC689065, Pc, Ptpn22, Cenpe, Crabp2, LOC120101179, Dync1i1, Strip2, Nfe2l3, Suclg2, Clic3, Tp53i11, Ccdc187, Prrg4, Nacc2, Ada, Bpifb4, Nol4l, Hspb7, Enho, Cntfr, Padi2, Calr4, Cited1, Acsl4, Unc79, Prima1, Kcnmb4, Slc35e3, Lingo3, Gsdmc, Lca5, Acat1, Ccdc33, Abca6, Usp43, Trim7, Fgf9, Fbxo16, Pfkfb3, Tmem44, Lrrc74b, P2rx6, Ppif, Atp7b, Stab1, Hsbp1l1…	2	Hspb7, Tnf	62	Rhcg, Ryr1, Cd22, Aldh1a3, Tiam2, Mag, Plg, LOC689065, Pc, Ptpn22, Cenpe, Crabp2, LOC120101179, Dync1i1, Strip2, Nfe2l3, Suclg2, Clic3, Tp53i11, Ccdc187, Prrg4, Nacc2, Ada, Bpifb4, Nol4l, Enho, Cntfr, Padi2, Calr4, Cited1, Acsl4, Unc79, Prima1, Kcnmb4, Slc35e3, Lingo3, Gsdmc, Lca5, Acat1, Ccdc33, Abca6, Usp43, Trim7, Fgf9, Fbxo16, Pfkfb3, Tmem44, Lrrc74b, P2rx6, Ppif, Atp7b, Stab1, Hsbp1l1, Cibar…
36	ENSRNOG00000070543	49	Ceacam16, Ptgdr2, Adamtsl3, Cpeb1, Dbp, Klc3, Mgarp, Ddah1, Pon1, Slc4a5, Mfap5, Bhlhe41, Fam171b, Sohlh1, Bbox1, Bpifb2, Zfp385b, Anks6, Maneal, Plb1, LOC500959, Kcnj5, Igfbp2, ENSRNOG00000005185, Adam11, LOC103692282, Ackr1, Mfsd4a, Tnfrsf11a, LOC100909497, Prdm8, Cxcl1, Nacad, Myh6, Nrsn1, ENSRNOG00000055586, St3gal6, Il12rb1, Col4a2, Col4a1, Mapk4, Cdh13, Ctrb1, Col18a1, Oas1a, Fam222a, Phkg1…	21	Ceacam16, Klc3, Mgarp, Pon1, Slc4a5, Bpifb2, Anks6, Plb1, LOC500959, ENSRNOG00000005185, LOC103692282, Tnfrsf11a, LOC100909497, Nacad, Il12rb1, Col4a2, Col4a1, Col18a1, Fam222a, Kl, ND6	28	Ptgdr2, Adamtsl3, Cpeb1, Dbp, Ddah1, Mfap5, Bhlhe41, Fam171b, Sohlh1, Bbox1, Zfp385b, Maneal, Kcnj5, Igfbp2, Adam11, Ackr1, Mfsd4a, Prdm8, Cxcl1, Myh6, Nrsn1, ENSRNOG00000055586, St3gal6, Mapk4, Cdh13, Ctrb1, Oas1a, Phkg1
37	ENSRNOG00000070731	61	Slc6a5, Ryr1, Cd22, Aldh1a3, Tiam2, Mag, Plg, LOC689065, ENSRNOG00000066174, Pc, Ptpn22, Cenpe, Crabp2, LOC120101179, Strip2, Nfe2l3, Suclg2, Ccdc187, Exd1, Prrg4, Tmem74b, Nacc2, Cep152, Bpifb4, Nol4l, Hspb7, Enho, Cntfr, Ccl19, Zbtb8b, Calr4, Lonrf3, Cited1, Acsl4, Unc79, Ccdc88c, Prima1, Kcnmb4, Gsdmc, Lca5, Acat1, Ccdc33, Abca6, Usp43, Trim7, Nr5a2, Tnfrsf11a, Cnga1, Fgf9, Fbxo16, Tmem44, Lrr…	2	Hspb7, Ccl19	59	Slc6a5, Ryr1, Cd22, Aldh1a3, Tiam2, Mag, Plg, LOC689065, ENSRNOG00000066174, Pc, Ptpn22, Cenpe, Crabp2, LOC120101179, Strip2, Nfe2l3, Suclg2, Ccdc187, Exd1, Prrg4, Tmem74b, Nacc2, Cep152, Bpifb4, Nol4l, Enho, Cntfr, Zbtb8b, Calr4, Lonrf3, Cited1, Acsl4, Unc79, Ccdc88c, Prima1, Kcnmb4, Gsdmc, Lca5, Acat1, Ccdc33, Abca6, Usp43, Trim7, Nr5a2, Tnfrsf11a, Cnga1, Fgf9, Fbxo16, Tmem44, Lrrc74b, Atp7b, S…
38	ENSRNOG00000070797	85	Ckm, Ptpn5, Aldh3b1, Ryr1, Igf1r, Tiam2, Doc2a, Phlda2, Rtn2, Sipa1l3, Slc22a6, Cdkn1c, Golga7b, Pc, Slc35g1, Tub, Pnma8c, Plppr5, Prlr, Elapor1, Sgms2, Wipf3, Syn2, A2m, Tead4, Slx4ip, Trib3, Slc25a25, ENSRNOG00000031167, Nacc2, Pax8, Col20a1, Pjvk, Bpifb4, Hspb7, Fbxo2, Cptp, Ripply1, ENSRNOG00000007495, LOC299190, Baz1a, Acot2, ENSRNOG00000064569, Zbed4, Slc35e3, Pheta2, Bsn, Aqp9, Rora, Cd109…	15	Phlda2, Rtn2, Cdkn1c, Pnma8c, Plppr5, Pax8, Pjvk, Hspb7, Pheta2, Aqp9, Izumo1r, Cxcr6, Efnb3, ENSRNOG00000066148, Serpinb1b	70	Ckm, Ptpn5, Aldh3b1, Ryr1, Igf1r, Tiam2, Doc2a, Sipa1l3, Slc22a6, Golga7b, Pc, Slc35g1, Tub, Prlr, Elapor1, Sgms2, Wipf3, Syn2, A2m, Tead4, Slx4ip, Trib3, Slc25a25, ENSRNOG00000031167, Nacc2, Col20a1, Bpifb4, Fbxo2, Cptp, Ripply1, ENSRNOG00000007495, LOC299190, Baz1a, Acot2, ENSRNOG00000064569, Zbed4, Slc35e3, Bsn, Rora, Cd109, Trim43a, Acp3, Uxs1, Kif1a, ENSRNOG00000028926, Rbfox3, Fads6, Epha5,…
39	ENSRNOG00000071212	177	Dact2, Klk13, Abcc6, Htatip2, Rassf10, Gdpgp1, Tmem86a, Smoc2, Utf1, Acsm3, Tnfrsf22, Rtn2, Olr35, Fxyd7, Cyp2e1, Crym, Anks4b, Zp2, Sbk1, Cyb5r2, Olr154, Olr155, Olr157, Pnma8c, Ankrd55, Tnfsf10, Tmem212, Ptger3, Egflam, Gbp5, Ddit4l2, Gpr37, Asns, Mthfd2, Cpa1, Tacstd2, Lpcat3, Cfap92, ENSRNOG00000066660, Flrt3, Slx4ip, Trib3, Adra1d, Bmp2, Wfdc10a, Scn9a, Fam163b, Edn3, Tspy26, Zfp385b, Creb3l…	118	Klk13, Abcc6, Rassf10, Smoc2, Utf1, Acsm3, Rtn2, Olr35, Fxyd7, Cyp2e1, Crym, Zp2, Cyb5r2, Pnma8c, Ankrd55, Tnfsf10, Tmem212, Ptger3, Egflam, Gbp5, Ddit4l2, Gpr37, Cpa1, Tacstd2, Cfap92, ENSRNOG00000066660, Flrt3, Adra1d, Bmp2, Wfdc10a, Scn9a, Fam163b, Edn3, Tspy26, Zfp385b, Pou3f1, Padi4, Dio1, Cavin4, Cyp4b1, Gjb3, Sdr16c5, Gata1, Slc25a53, Zcchc18, Mageb6b1, Magix, Ptchd1, Dusp9, Epcam, Dio3, S…	59	Dact2, Htatip2, Gdpgp1, Tmem86a, Tnfrsf22, Anks4b, Sbk1, Olr154, Olr155, Olr157, Asns, Mthfd2, Lpcat3, Slx4ip, Trib3, Creb3l1, Hpdl, Fam166b, Rmdn2, Id2, Plb1, Immp2l, Eml1, Prph, Dusp6, Apoa1, Acp5, Thy1, Hspd1, Hspe1, Mob4, Hes6, Fdxr, Cdr2l, Fmnl1, Tk1, Inpp5j, Nacad, Bphl, Hist1h2an, Calml3, Hist1h2bq, H4f3, Kng2, Zdhhc23, Col4a2, Col4a1, Abhd3, Gnpda1, Hdhd2, Gpt2, LOC688542, Slc29a3, Col18a…
40	MSTRG.11066	117	Ttyh1, LOC690862, Arntl, Vstm2b, Klk7, Grik5, Perp, Sh3gl3, Fam169b, Ucp3, Phlda2, Arnt2, Ccn2, Tnni3, Hpx, Nlrp10, Cd2, Pde4d, Hcn1, Ca14, Myo10, Lhx8, Fam126a, Mest, Foxp2, Cd27, ENSRNOG00000060843, Rassf4, H1f8, Kcna4, Eppin, Agpat2, Scn9a, Miga2, Col9a3, Pamr1, Agmat, Ldlrad2, Oog3, Samd11, Tmeff1, Esrp1, Cdh17, Nr0b1, Armcx4, Slc25a53, Bex1, Mageb6b1, Ezhip, LOC362758, Dio3, Sdc1, Cys1, Pawr…	30	Arntl, Ucp3, Hpx, Nlrp10, Pde4d, Myo10, Fam126a, Agpat2, Miga2, Agmat, Ldlrad2, Cdh17, Armcx4, Sdc1, Sdr9c7, Baalc, Gnat1, Sema7a, Npas2, Fdxr, Slc16a6, Cdr2l, Etv4, Pdlim4, Gpr25, Csn1s1, Clhc1, Sgcg, Ildr1, Lrrc75b	87	Ttyh1, LOC690862, Vstm2b, Klk7, Grik5, Perp, Sh3gl3, Fam169b, Phlda2, Arnt2, Ccn2, Tnni3, Cd2, Hcn1, Ca14, Lhx8, Mest, Foxp2, Cd27, ENSRNOG00000060843, Rassf4, H1f8, Kcna4, Eppin, Scn9a, Col9a3, Pamr1, Oog3, Samd11, Tmeff1, Esrp1, Nr0b1, Slc25a53, Bex1, Mageb6b1, Ezhip, LOC362758, Dio3, Cys1, Pawr, ENSRNOG00000047414, Tmcc3, Ccn3, LOC300024, Cd3d, Robo3, ENSRNOG00000069423, Glb1l3, Inha, Grb7, My…
41	MSTRG.11277	115	Klk13, Mrgpre, Htatip2, Klk7, Gdpgp1, Scube2, Acsm3, Vwa2, Prdx3, Olr155, Cd2, Ankrd55, Kcnab1, Egflam, Ccn1, Hcn1, Fstl5, Mgarp, Gpr37, Lrrn1, Ret, A2m, Lpcat3, Cfap92, ENSRNOG00000066660, Slc25a25, Agpat2, Miga2, Defb24, Tspy26, Zfp385b, Pou3f1, Rps6ka1, Srarp, C1qtnf12, Fbxo2, Cptp, Gata1, Glod5, Gpr174, Mageb6b1, Rmdn2, Abcg5, Baz1a, Meox2, Panx2, RGD1560291, Amh, Mirlet7b, Amhr2, Baalc, Ccn3…	37	Htatip2, Gdpgp1, Prdx3, Olr155, Mgarp, A2m, Lpcat3, Slc25a25, Agpat2, Miga2, Rps6ka1, Fbxo2, Cptp, Glod5, Rmdn2, Baz1a, Baalc, Thy1, Me1, Mob4, Hes6, Kif1a, Npas2, Fdxr, Slc16a6, Cdr2l, Wscd1, Proca1, Insyn2b, Rbm47, Proser2, Hist1h2an, Zdhhc23, Bdh1, LOC688542, Lrrc75b, Bhlha15	78	Klk13, Mrgpre, Klk7, Scube2, Acsm3, Vwa2, Cd2, Ankrd55, Kcnab1, Egflam, Ccn1, Hcn1, Fstl5, Gpr37, Lrrn1, Ret, Cfap92, ENSRNOG00000066660, Defb24, Tspy26, Zfp385b, Pou3f1, Srarp, C1qtnf12, Gata1, Gpr174, Mageb6b1, Abcg5, Meox2, Panx2, RGD1560291, Amh, Mirlet7b, Amhr2, Ccn3, Tnfrsf11b, Plppr3, RGD1565410, Cd3d, Ca12, Ccrl2, Cxadrl1, Spsb4, Stra6, Lrrc2, Asic4, Zap70, Efnb3, Zg16b, Hlf, Notum, Hba-a…
42	MSTRG.11753	184	Ttyh1, Ptgdr2, Dact2, Klk13, Adamtsl3, Arntl, Cfap161, Cpeb1, Klk7, Tmem86a, Smoc2, Grik5, Oca2, Acsm3, Tnfrsf22, Rtn2, Loxl4, Gal, Anks4b, Sbk1, Plpp4, Cyb5r2, Olr154, Olr155, Pnma8c, Ankrd55, Kcnab1, Tnfsf10, Egflam, Mgarp, Ddit4l2, Slc4a5, Cpa1, Mfap5, Lpcat3, Cfap92, Lmo3, Rassf4, ENSRNOG00000066660, Sohlh1, Bbox1, Flrt3, Slx4ip, Bmp2, Agpat2, Dusp2, Scn9a, Miga2, Col9a3, Zfp385b, Creb3l1, Po…	133	Ttyh1, Ptgdr2, Klk13, Adamtsl3, Cfap161, Cpeb1, Klk7, Smoc2, Grik5, Oca2, Acsm3, Rtn2, Gal, Plpp4, Cyb5r2, Pnma8c, Ankrd55, Kcnab1, Tnfsf10, Egflam, Ddit4l2, Cpa1, Mfap5, Cfap92, Lmo3, Rassf4, ENSRNOG00000066660, Sohlh1, Bbox1, Flrt3, Bmp2, Dusp2, Scn9a, Col9a3, Zfp385b, Pou3f1, LOC100125366, Per3, Dio1, Samd11, Cavin4, Nr0b1, Slc25a53, Zcchc18, Bex1, Mageb6b1, Ptchd1, Dio3, Slc7a15, Mycn, Cys1, …	51	Dact2, Arntl, Tmem86a, Tnfrsf22, Loxl4, Anks4b, Sbk1, Olr154, Olr155, Mgarp, Slc4a5, Lpcat3, Slx4ip, Agpat2, Miga2, Creb3l1, Rps6ka1, Agmat, ENSRNOG00000068860, Baz1a, Plb1, Eml1, Baalc, Acp5, LOC500959, Thy1, ENSRNOG00000065187, Hes6, Npas2, Slc36a2, Fdxr, Cdr2l, LOC100909497, Nacad, Sgcg, Proser2, Hist1h2bq, H4f3, Ildr1, Col4a2, Col4a1, Gpt2, Necab2, Col18a1, Tysnd1, Lrrc75b, Fkbp5, Calhm5, ENS…
43	MSTRG.14509	114	Dact2, Klk13, Cd248, Abcc6, Rassf10, Gdpgp1, Aldh3b1, Tnfrsf22, Doc2a, Rtn2, Sipa1l3, Cdkn1c, Golga7b, Prdx3, Pc, Slc35g1, Adra2a, Sbk1, Olr157, Pnma8c, Plppr5, Itga10, Hmgcr, Elapor1, Slc16a4, Gpr37, Aqp1, Asns, A2m, Dync1i1, Mthfd2, Cpa1, Cpa2, Tigar, ENSRNOG00000066660, Trib3, ENSRNOG00000031167, Ada, Col20a1, Hpdl, Padi4, Cptp, Gjb3, Gpr174, Rmdn2, Id2, Immp2l, Ifi27l2b, Eml1, Zbed4, Slc35e3,…	34	Klk13, Abcc6, Rassf10, Rtn2, Cdkn1c, Adra2a, Pnma8c, Plppr5, Gpr37, Aqp1, Cpa1, Cpa2, ENSRNOG00000066660, Padi4, Gjb3, Gpr174, Ifi27l2b, Pheta2, Amhr2, C2cd4c, Birc3, Cyp39a1, Zap70, Tcap, Zg16b, Col23a1, Cd7, Krt15, Xcl1, Otud1, Tgfbi, Vgll3, RGD1309651, Cbs	80	Dact2, Cd248, Gdpgp1, Aldh3b1, Tnfrsf22, Doc2a, Sipa1l3, Golga7b, Prdx3, Pc, Slc35g1, Sbk1, Olr157, Itga10, Hmgcr, Elapor1, Slc16a4, Asns, A2m, Dync1i1, Mthfd2, Tigar, Trib3, ENSRNOG00000031167, Ada, Col20a1, Hpdl, Cptp, Rmdn2, Id2, Immp2l, Eml1, Zbed4, Slc35e3, Lingo3, Gpr182, Thy1, Me1, Acat1, Dlec1, Hspd1, Mob4, ENSRNOG00000055383, Kif1a, ENSRNOG00000028926, Slc16a6, Fmnl1, Fads6, Afmid, Wscd1…
44	MSTRG.15774	202	Ttyh1, Dact2, Klk13, Mrgpre, Htatip2, Rassf10, Cpeb1, Klk7, Gdpgp1, Tmem86a, Grik5, Scube2, Oca2, Acsm3, Tnfrsf22, Arnt2, Rtn2, Vwa2, Prdx3, Sbk1, Cyb5r2, Olr154, Olr155, Pnma8c, Plppr5, Ankrd55, Kcnab1, Tnfsf10, Glmp, Egflam, Ccn1, Sfrp2, Fstl5, Mgarp, Gbp5, Ddit4l2, Gpr37, Asns, Mthfd2, Cpa1, Lpcat3, Cfap92, ENSRNOG00000066660, Sohlh1, Flrt3, Bmp2, Agpat2, Scn9a, Miga2, Tspy26, Zfp385b, Pou3f1,…	134	Ttyh1, Klk13, Mrgpre, Rassf10, Cpeb1, Klk7, Grik5, Scube2, Oca2, Acsm3, Arnt2, Rtn2, Vwa2, Cyb5r2, Pnma8c, Plppr5, Ankrd55, Kcnab1, Tnfsf10, Egflam, Ccn1, Sfrp2, Fstl5, Gbp5, Ddit4l2, Gpr37, Cpa1, Cfap92, ENSRNOG00000066660, Sohlh1, Flrt3, Bmp2, Scn9a, Tspy26, Zfp385b, Pou3f1, Srarp, LOC100125366, Padi4, Dio1, Samd11, Nr0b1, Gata1, Slc25a53, Zcchc18, Bex1, Gpr174, Mageb6b1, Ptchd1, Dio3, Meox2, M…	68	Dact2, Htatip2, Gdpgp1, Tmem86a, Tnfrsf22, Prdx3, Sbk1, Olr154, Olr155, Glmp, Mgarp, Asns, Mthfd2, Lpcat3, Agpat2, Miga2, Rps6ka1, Agmat, Cptp, Rmdn2, ENSRNOG00000068860, Id2, Baz1a, Immp2l, Eml1, Baalc, Acp5, LOC500959, Thy1, Me1, Hspd1, Hspe1, Mob4, Hes6, Kif1a, Npas2, ENSRNOG00000028926, Fdxr, Slc16a6, Cdr2l, Fmnl1, Wscd1, Proca1, Insyn2b, LOC100909497, Rbm47, Sel1l3, Nacad, Tmem150c, Bphl, Pr…
45	MSTRG.16626	205	LOC690862, Ptpn5, Klk13, Arntl, Cfap161, Htatip2, Rassf10, Cpeb1, Gdpgp1, Tmem86a, Aldh3b1, Acsm3, Tnfrsf22, Doc2a, Phlda2, Rtn2, Slc22a6, Vwa2, Cdkn1c, Golga7b, Prdx3, Slc35g1, Adra2a, Nlrp10, Sbk1, Tub, Cyb5r2, Olr154, Olr155, Pnma8c, Cd2, Plppr5, Pde4d, Ankrd55, Egflam, Ccn1, Hcn1, Mgarp, Gbp5, Ddit4l2, Sgms2, Wipf3, Fam126a, Gpr37, A2m, Mthfd2, Cpa1, Mfap5, Cpa2, Tigar, Lmo3, Cd27, Rassf4, EN…	108	LOC690862, Klk13, Cfap161, Rassf10, Cpeb1, Acsm3, Phlda2, Rtn2, Vwa2, Cdkn1c, Adra2a, Cyb5r2, Pnma8c, Cd2, Plppr5, Ankrd55, Egflam, Ccn1, Hcn1, Gbp5, Ddit4l2, Gpr37, Cpa1, Mfap5, Cpa2, Lmo3, Cd27, Rassf4, ENSRNOG00000066660, Wfdc10a, Dusp2, Scn9a, Tspy26, Zfp385b, Pou3f1, Srarp, LOC100125366, C1qtnf12, Gata1, Zcchc18, Bex1, Mageb6b1, Abcg5, Dio3, Mycn, Cys1, Pawr, Panx2, ENSRNOG00000047414, Hmga2…	97	Ptpn5, Arntl, Htatip2, Gdpgp1, Tmem86a, Aldh3b1, Tnfrsf22, Doc2a, Slc22a6, Golga7b, Prdx3, Slc35g1, Nlrp10, Sbk1, Tub, Olr154, Olr155, Pde4d, Mgarp, Sgms2, Wipf3, Fam126a, A2m, Mthfd2, Tigar, Slx4ip, Trib3, Slc25a25, ENSRNOG00000031167, Miga2, Rps6ka1, Agmat, Fbxo2, Cptp, Glod5, Armcx4, ENSRNOG00000007495, Rmdn2, Baz1a, Sdc1, Immp2l, Acot4, Scx, Zbed4, Sdr9c7, Thy1, Rora, Cd109, Me1, Acp3, Sema7a…
46	MSTRG.16732	139	Klk13, Abcc6, Htatip2, Rassf10, Gdpgp1, Tmem86a, Smoc2, Utf1, Acsm3, Alpk3, Tnfrsf22, Rtn2, Olr35, Fxyd7, Nlrp5, Adra2a, Zp2, Cyb5r2, Olr154, Olr155, Ankrd55, Tnfsf10, Tmem212, Ptger3, Egflam, Lrat, Gbp5, Lhx8, Ddit4l2, Fam126a, Cpa1, Lpcat3, Cfap92, ENSRNOG00000066660, Emilin3, Adra1d, Wfdc10a, Scn9a, Fam163b, Tspy26, Creb3l1, Fyb2, Pou3f1, Lin28a, Dio1, Fam166b, Cyp4b1, Sdr16c5, Gata1, Bex2, Sl…	102	Klk13, Abcc6, Rassf10, Smoc2, Utf1, Acsm3, Alpk3, Rtn2, Olr35, Fxyd7, Nlrp5, Adra2a, Zp2, Cyb5r2, Ankrd55, Tnfsf10, Tmem212, Ptger3, Egflam, Gbp5, Lhx8, Ddit4l2, Cpa1, Cfap92, ENSRNOG00000066660, Emilin3, Adra1d, Wfdc10a, Scn9a, Fam163b, Tspy26, Fyb2, Pou3f1, Lin28a, Dio1, Cyp4b1, Sdr16c5, Gata1, Bex2, Slc25a53, Zcchc18, Mageb6b1, Magix, Dusp9, Epcam, Dio3, Rad51ap2, Mycn, Lratd1, Panx2, Cbx7, Rg…	37	Htatip2, Gdpgp1, Tmem86a, Tnfrsf22, Olr154, Olr155, Lrat, Fam126a, Lpcat3, Creb3l1, Fam166b, Rmdn2, Id2, Sdc1, Immp2l, Scx, Dusp6, Sema7a, Hspd1, Hspe1, Mob4, Hes6, Fdxr, Cdr2l, Etv4, Pdlim4, Inpp5j, Echdc3, Hist1h2bq, H4f3, Kng2, Cbr1, Abhd3, Gpt2, Tysnd1, Fkbp5, ENSRNOG00000061936
47	MSTRG.2163	185	Mctp2, Klk13, Adamtsl3, Abcc6, Htatip2, Rassf10, Tmem86a, Smoc2, Grik5, Utf1, Acsm3, Siglech, Tnfrsf22, Olr35, Fxyd7, Psat1, Nlrp5, Crym, Zp2, Cyb5r2, Olr154, Olr155, Ankrd55, Tnfsf10, Tmem212, Ptger3, Egflam, Pcdh10, Lrat, Gbp5, Ddit4l2, ENSRNOG00000047236, Mest, Cpa1, Cfap92, Slco1a5, Rassf4, ENSRNOG00000066660, Fermt1, Flrt3, Adra1d, Bmp2, Wfdc10a, Agpat2, Scn9a, Fam163b, Zfp385b, Creb3l1, Fyb…	45	Htatip2, Tmem86a, Tnfrsf22, Psat1, Olr154, Olr155, Lrat, ENSRNOG00000047236, Agpat2, Creb3l1, Hpdl, Nkain1, Fam166b, Fam110c, Plb1, Aldh1l2, Dusp6, Acp5, Hspd1, Hspe1, Hes6, Slc36a2, Fdxr, Cdr2l, Etv4, Pdlim4, Lamb3, Cpz, Inpp5j, Hist1h2bq, H4f3, Kng2, Cbr1, Plat, Col4a2, Col4a1, Abhd3, Gpt2, Necab2, Col18a1, Naglt1, Tysnd1, Fkbp5, ENSRNOG00000061936, Kl	140	Mctp2, Klk13, Adamtsl3, Abcc6, Rassf10, Smoc2, Grik5, Utf1, Acsm3, Siglech, Olr35, Fxyd7, Nlrp5, Crym, Zp2, Cyb5r2, Ankrd55, Tnfsf10, Tmem212, Ptger3, Egflam, Pcdh10, Gbp5, Ddit4l2, Mest, Cpa1, Cfap92, Slco1a5, Rassf4, ENSRNOG00000066660, Fermt1, Flrt3, Adra1d, Bmp2, Wfdc10a, Scn9a, Fam163b, Zfp385b, Fyb2, Pou3f1, Dio1, Aldh1b1, Cavin4, Esrp1, Nr0b1, Slc25a53, Zcchc18, Mageb6b1, Ptchd1, Dusp9, Ep…
48	MSTRG.3717	18	Ceacam16, Klc3, ENSRNOG00000066174, Mfap5, Bhlhe41, Bpifb2, Cep152, Pjvk, Ccl19, Anks6, Lonrf3, Cbarp, Trim43a, Tnfrsf11a, LOC685782, Cxcl1, Camk2b, Fam222a	5	Mfap5, Bhlhe41, Pjvk, Ccl19, Cxcl1	13	Ceacam16, Klc3, ENSRNOG00000066174, Bpifb2, Cep152, Anks6, Lonrf3, Cbarp, Trim43a, Tnfrsf11a, LOC685782, Camk2b, Fam222a
49	MSTRG.9726	117	Ttyh1, Arntl, Tmem86a, Grik5, Sh3gl3, Ucp3, Phlda2, Ccn2, Cadm4, Nlrp10, Plpp4, Cyb5r2, Cd2, Pde4d, Hcn1, Ca14, Lhx8, Fam126a, Rassf4, H1f8, Lrrn4, Kcna4, Bmp2, Agpat2, Dusp2, Scn9a, Miga2, Col9a3, Zfp385b, Creb3l1, Agmat, Ldlrad2, Oog3, Samd11, Tmeff1, Cdh17, Nr0b1, Agtr2, Slc25a53, Bex1, Mageb6b1, ENSRNOG00000064007, LOC362758, Dio3, Baz1a, Slc7a15, Sdc1, Cys1, Acot4, Pawr, RGD1560291, ENSRNOG0…	83	Ttyh1, Grik5, Sh3gl3, Phlda2, Ccn2, Plpp4, Cyb5r2, Cd2, Hcn1, Ca14, Lhx8, Rassf4, H1f8, Lrrn4, Kcna4, Bmp2, Dusp2, Scn9a, Col9a3, Zfp385b, Oog3, Samd11, Tmeff1, Nr0b1, Agtr2, Slc25a53, Bex1, Mageb6b1, ENSRNOG00000064007, LOC362758, Dio3, Slc7a15, Cys1, Pawr, RGD1560291, ENSRNOG00000047414, Hmga2, RGD1561648, Ccn3, LOC300024, Cd3d, Cd3e, Robo3, ENSRNOG00000062568, Cps1, Grb7, Myh13, Hlf, Itk, Asic…	34	Arntl, Tmem86a, Ucp3, Cadm4, Nlrp10, Pde4d, Fam126a, Agpat2, Miga2, Creb3l1, Agmat, Ldlrad2, Cdh17, Baz1a, Sdc1, Acot4, Sdr9c7, Baalc, Acp5, Gnat1, Sema7a, Npas2, Slc36a2, Fdxr, Cdr2l, Etv4, Pdlim4, Lamb3, Gpr25, Csn1s1, Clhc1, Sgcg, Ildr1, Lrrc75b
