# Supplementary material for: The Role of lncRNAs in the Protective Action of Tamoxifen on the Ovaries of Tumor-Bearing Rats Receiving Cyclophosphamide
Source: Int J Mol Sci. 2024 Nov 22;25(23):12538. doi: 10.3390/ijms252312538 (PMC11640806; doi:10.3390/ijms252312538)
Supplement: Supplementary file 1 [file ijms-25-12538-s001.zip › Table S9 Pearson correlation for cis-regulated DEGs and DELs.xlsx]

## Sheet: Arkusz1
Table S9. The Pearson correlation between expression patterns of cis-regulated DEGs and DELs identified in the ovaries of mammary gland tumor-bearing rats undergoing chemotherapy (CPA) and treated with TAM (CPA+TAM vs. CPA)
No.	lncRNA	mRNA	R2	P-value
1	ENSRNOG00000067743	ENSRNOG00000013397	-0.987673	4.6395e-06
2	MSTRG.11066	ENSRNOG00000007687	-0.959142	0.00016533
3	ENSRNOG00000062865	ENSRNOG00000066660	-0.936403	0.000612775
4	ENSRNOG00000070241	ENSRNOG00000007687	-0.922951	0.00107847
5	MSTRG.16732	ENSRNOG00000066660	-0.922143	0.00111204
6	ENSRNOG00000070797	ENSRNOG00000005608	0.906183	0.00192184
7	ENSRNOG00000064728	ENSRNOG00000001173	0.908285	0.00179844
8	MSTRG.16732	ENSRNOG00000007687	0.910954	0.00164938
9	ENSRNOG00000067743	ENSRNOG00000007687	0.912512	0.0015662
10	ENSRNOG00000070241	ENSRNOG00000001369	0.919028	0.00124795
11	ENSRNOG00000070241	ENSRNOG00000030149	0.922175	0.00111072
12	ENSRNOG00000067835	ENSRNOG00000013397	0.927871	0.00088811
13	ENSRNOG00000070797	ENSRNOG00000027145	0.933757	0.000691093
14	ENSRNOG00000070241	ENSRNOG00000066660	0.935314	0.000644245
15	ENSRNOG00000069051	ENSRNOG00000027145	0.936577	0.000607845
16	ENSRNOG00000069051	ENSRNOG00000001173	0.939025	0.000541159
17	ENSRNOG00000070797	ENSRNOG00000001173	0.943586	0.000430064
18	ENSRNOG00000067835	ENSRNOG00000030149	0.944604	0.000407522
19	ENSRNOG00000065005	ENSRNOG00000013971	0.948287	0.000332465
20	ENSRNOG00000065786	ENSRNOG00000007687	0.955276	0.000216206
21	ENSRNOG00000069051	ENSRNOG00000025695	0.959511	0.000160947
22	ENSRNOG00000070797	ENSRNOG00000025695	0.962832	0.000124815
23	ENSRNOG00000064728	ENSRNOG00000054458	0.984593	9.0382e-06
